# Supplementary material for: A pesticide residue detection model for food based on NIR and SERS
Source: PLoS One. 2025 Apr 8;20(4):e0320456. doi: 10.1371/journal.pone.0320456 (PMC11977969; doi:10.1371/journal.pone.0320456)
Supplement: S1 Data — (XLSX) [file pone.0320456.s001.xlsx]

## Sheet: 图3(1)
Raman Shift (cm?1)	Intensity (a.u.)	Substance
400	403.7226093135705	Chlorpyrifos
400.1400135469145	368.52401466558365	Chlorpyrifos
400.280027093829	333.3254200175521	Chlorpyrifos
400.4200406407435	298.12682536955276	Chlorpyrifos
400.56005418765795	262.92823072155164	Chlorpyrifos
400.7000677345725	227.72963607353614	Chlorpyrifos
400.84008128148696	258.8492916635041	Chlorpyrifos
400.98009482840143	302.7240267705389	Chlorpyrifos
401.1201083753159	346.5987618775736	Chlorpyrifos
401.26012192223044	390.47349698461846	Chlorpyrifos
401.4001354691449	434.34823209166103	Chlorpyrifos
401.5401490160594	453.5033132369645	Chlorpyrifos
401.6801625629739	460.8853366012163	Chlorpyrifos
401.8201761098884	468.26735996546915	Chlorpyrifos
401.96018965680287	475.6493833297187	Chlorpyrifos
402.1002032037174	483.03140669397175	Chlorpyrifos
402.2402167506319	446.4575851166053	Chlorpyrifos
402.38023029754635	368.6669155367969	Chlorpyrifos
402.5202438444609	290.8762459570478	Chlorpyrifos
402.66025739137535	213.08557637730073	Chlorpyrifos
402.8002709382898	135.29490679757728	Chlorpyrifos
402.9402844852043	87.16191007011817	Chlorpyrifos
403.08029803211883	92.96764616014367	Chlorpyrifos
403.2203115790333	98.77338225016491	Chlorpyrifos
403.3603251259478	104.57911834018437	Chlorpyrifos
403.5003386728623	110.38485443020959	Chlorpyrifos
403.6403522197768	105.08437434644654	Chlorpyrifos
403.78036576669126	53.483299888211945	Chlorpyrifos
403.9203793136058	1.8822254300061623	Chlorpyrifos
404.06039286052027	-49.7188	Chlorpyrifos
404.20040640743474	-101.32	Chlorpyrifos
404.3404199543493	-149.72	Chlorpyrifos
404.48043350126375	-101.766	Chlorpyrifos
404.6204470481782	-53.8132	Chlorpyrifos
404.7604605950927	-5.86007	Chlorpyrifos
404.9004741420072	42.09308551804504	Chlorpyrifos
405.0404876889217	90.04623625139831	Chlorpyrifos
405.1805012358362	86.62455687645891	Chlorpyrifos
405.3205147827507	75.58389671015948	Chlorpyrifos
405.4605283296652	64.54323654386901	Chlorpyrifos
405.60054187657965	53.50257637756957	Chlorpyrifos
405.7405554234942	42.461916211265645	Chlorpyrifos
405.88056897040866	-8.5235	Chlorpyrifos
406.02058251732313	-75.8605	Chlorpyrifos
406.16059606423767	-143.198	Chlorpyrifos
406.30060961115214	-210.535	Chlorpyrifos
406.4406231580666	-277.872	Chlorpyrifos
406.5806367049811	-282.286	Chlorpyrifos
406.7206502518956	-234.85	Chlorpyrifos
406.8606637988101	-187.414	Chlorpyrifos
407.00067734572457	-139.978	Chlorpyrifos
407.1406908926391	-92.5418	Chlorpyrifos
407.2807044395536	-58.8316	Chlorpyrifos
407.42071798646805	-46.8692	Chlorpyrifos
407.5607315333826	-34.9067	Chlorpyrifos
407.70074508029705	-22.9443	Chlorpyrifos
407.8407586272115	-10.9818	Chlorpyrifos
407.98077217412606	-19.434	Chlorpyrifos
408.12078572104053	-97.9528	Chlorpyrifos
408.260799267955	-176.472	Chlorpyrifos
408.4008128148695	-254.99	Chlorpyrifos
408.540826361784	-333.509	Chlorpyrifos
408.6808399086985	-400.662	Chlorpyrifos
408.82085345561296	-302.467	Chlorpyrifos
408.9608670025275	-204.271	Chlorpyrifos
409.10088054944197	-106.075	Chlorpyrifos
409.24089409635644	-7.87957	Chlorpyrifos
409.380907643271	90.3161215913296	Chlorpyrifos
409.52092119018545	106.1285769623993	Chlorpyrifos
409.6609347370999	113.09239251679082	Chlorpyrifos
409.80094828401445	120.05620807118095	Chlorpyrifos
409.9409618309289	127.02002362557265	Chlorpyrifos
410.0809753778434	133.98383917996256	Chlorpyrifos
410.2209889247579	121.57707116928728	Chlorpyrifos
410.3610024716724	102.42450316141839	Chlorpyrifos
410.5010160185869	83.27193515355145	Chlorpyrifos
410.64102956550136	64.11936714568743	Chlorpyrifos
410.7810431124159	44.966799137815634	Chlorpyrifos
410.92105665933036	26.66636499017164	Chlorpyrifos
411.06107020624484	8.98199239977557	Chlorpyrifos
411.20108375315937	-8.70238	Chlorpyrifos
411.34109730007384	-26.3868	Chlorpyrifos
411.4811108469883	-44.0711	Chlorpyrifos
411.62112439390285	-45.6317	Chlorpyrifos
411.7611379408173	-24.8424	Chlorpyrifos
411.9011514877318	-4.05317	Chlorpyrifos
412.04116503464627	16.73606781714321	Chlorpyrifos
412.1811785815608	37.525307872322784	Chlorpyrifos
412.3211921284753	58.314547927484426	Chlorpyrifos
412.46120567538975	103.4418936303087	Chlorpyrifos
412.6012192223043	157.04726124059943	Chlorpyrifos
412.74123276921875	210.65262885087793	Chlorpyrifos
412.88124631613323	264.2579964611564	Chlorpyrifos
413.02125986304776	317.86336407145666	Chlorpyrifos
413.16127340996223	308.72198171346616	Chlorpyrifos
413.3012869568767	254.2073824879111	Chlorpyrifos
413.44130050379124	199.69278326229247	Chlorpyrifos
413.5813140507057	145.17818403671674	Chlorpyrifos
413.7213275976202	90.66358481114375	Chlorpyrifos
413.86134114453466	48.92769451514307	Chlorpyrifos
414.0013546914492	24.908528658968876	Chlorpyrifos
414.14136823836367	0.8893628028044382	Chlorpyrifos
414.28138178527814	-23.1298	Chlorpyrifos
414.4213953321927	-47.149	Chlorpyrifos
414.56140887910715	-51.089	Chlorpyrifos
414.7014224260216	2.799732931609338	Chlorpyrifos
414.84143597293615	56.68842232586387	Chlorpyrifos
414.9814495198506	110.57711172012391	Chlorpyrifos
415.1214630667651	164.46580111439212	Chlorpyrifos
415.26147661367963	213.51361970121195	Chlorpyrifos
415.4014901605941	217.19771051296223	Chlorpyrifos
415.5415037075086	220.88180132471228	Chlorpyrifos
415.68151725442306	224.56589213646228	Chlorpyrifos
415.8215308013376	228.24998294821367	Chlorpyrifos
415.96154434825206	231.93407375996247	Chlorpyrifos
416.10155789516654	240.70539255424225	Chlorpyrifos
416.24157144208107	249.82969465466337	Chlorpyrifos
416.38158498899554	258.95399675508145	Chlorpyrifos
416.52159853591	268.0782988554995	Chlorpyrifos
416.66161208282455	277.2026009559234	Chlorpyrifos
416.801625629739	276.315450606428	Chlorpyrifos
416.9416391766535	272.5018654203365	Chlorpyrifos
417.081652723568	268.6882802342423	Chlorpyrifos
417.2216662704825	264.8746950481494	Chlorpyrifos
417.361679817397	261.0611098620571	Chlorpyrifos
417.50169336431145	233.32385065624155	Chlorpyrifos
417.641706911226	190.45132928401145	Chlorpyrifos
417.78172045814046	147.5788079118129	Chlorpyrifos
417.92173400505493	104.70628653961437	Chlorpyrifos
418.06174755196946	61.83376516739844	Chlorpyrifos
418.20176109888394	48.41719473680714	Chlorpyrifos
418.3417746457984	70.82898152064578	Chlorpyrifos
418.48178819271294	93.24076830449351	Chlorpyrifos
418.6218017396274	115.65255508832591	Chlorpyrifos
418.7618152865419	138.06434187217425	Chlorpyrifos
418.9018288334564	147.20536510579547	Chlorpyrifos
419.0418423803709	123.83821630233405	Chlorpyrifos
419.18185592728537	100.47106749887803	Chlorpyrifos
419.32186947419984	77.10391869541482	Chlorpyrifos
419.4618830211144	53.73676989194333	Chlorpyrifos
419.60189656802885	36.86158822832441	Chlorpyrifos
419.7419101149433	63.98375271279901	Chlorpyrifos
419.88192366185785	91.10591719728873	Chlorpyrifos
420.02193720877233	118.22808168176539	Chlorpyrifos
420.1619507556868	145.35024616624202	Chlorpyrifos
420.30196430260133	172.4724106507297	Chlorpyrifos
420.4419778495158	154.6414392320619	Chlorpyrifos
420.5819913964303	135.28956017891758	Chlorpyrifos
420.7220049433448	115.93768112577325	Chlorpyrifos
420.8620184902593	96.58580207262105	Chlorpyrifos
421.00203203717376	77.2339230194767	Chlorpyrifos
421.14204558408824	89.404014432426	Chlorpyrifos
421.28205913100277	109.16287790776339	Chlorpyrifos
421.42207267791724	128.92174138309727	Chlorpyrifos
421.5620862248317	148.6806048584371	Chlorpyrifos
421.70209977174625	168.4394683337755	Chlorpyrifos
421.8421133186607	172.31452300627677	Chlorpyrifos
421.9821268655752	167.43434188739377	Chlorpyrifos
422.1221404124897	162.55416076850855	Chlorpyrifos
422.2621539594042	157.67397964962763	Chlorpyrifos
422.4021675063187	152.79379853074474	Chlorpyrifos
422.5421810532332	149.61426922620433	Chlorpyrifos
422.6821946001477	148.25253402779862	Chlorpyrifos
422.82220814706216	146.89079882939194	Chlorpyrifos
422.96222169397663	145.52906363098654	Chlorpyrifos
423.10223524089116	144.1673284325793	Chlorpyrifos
423.24224878780564	144.69639849067502	Chlorpyrifos
423.3822623347201	149.20588788502872	Chlorpyrifos
423.52227588163464	153.71537727938426	Chlorpyrifos
423.6622894285491	158.22486667373693	Chlorpyrifos
423.8023029754636	162.73435606809167	Chlorpyrifos
423.9423165223781	167.24384546244593	Chlorpyrifos
424.0823300692926	164.24658181679942	Chlorpyrifos
424.22234361620707	157.11062545170398	Chlorpyrifos
424.3623571631216	149.97466908661036	Chlorpyrifos
424.5023707100361	142.83871272151475	Chlorpyrifos
424.64238425695055	135.70275635642423	Chlorpyrifos
424.7823978038651	101.82869063033019	Chlorpyrifos
424.92241135077956	39.36886449588154	Chlorpyrifos
425.06242489769403	-23.091	Chlorpyrifos
425.2024384446085	-85.5508	Chlorpyrifos
425.34245199152303	-148.011	Chlorpyrifos
425.4824655384375	-181.869	Chlorpyrifos
425.622479085352	-155.502	Chlorpyrifos
425.7624926322665	-129.135	Chlorpyrifos
425.902506179181	-102.769	Chlorpyrifos
426.04251972609546	-76.4018	Chlorpyrifos
426.18253327301	-55.2983	Chlorpyrifos
426.32254681992447	-61.6857	Chlorpyrifos
426.46256036683894	-68.0731	Chlorpyrifos
426.6025739137535	-74.4605	Chlorpyrifos
426.74258746066795	-80.8479	Chlorpyrifos
426.8826010075824	-87.2353	Chlorpyrifos
427.0226145544969	-88.4545	Chlorpyrifos
427.1626281014114	-89.6704	Chlorpyrifos
427.3026416483259	-90.8864	Chlorpyrifos
427.4426551952404	-92.1023	Chlorpyrifos
427.5826687421549	-93.3183	Chlorpyrifos
427.7226822890694	-105.809	Chlorpyrifos
427.86269583598386	-120.479	Chlorpyrifos
428.0027093828984	-135.149	Chlorpyrifos
428.14272292981286	-149.818	Chlorpyrifos
428.28273647672734	-164.488	Chlorpyrifos
428.42275002364187	-169.256	Chlorpyrifos
428.56276357055634	-169.296	Chlorpyrifos
428.7027771174708	-169.336	Chlorpyrifos
428.84279066438535	-169.376	Chlorpyrifos
428.9828042112998	-169.416	Chlorpyrifos
429.1228177582143	-174.974	Chlorpyrifos
429.26283130512877	-185.718	Chlorpyrifos
429.4028448520433	-196.462	Chlorpyrifos
429.5428583989578	-207.206	Chlorpyrifos
429.68287194587225	-217.951	Chlorpyrifos
429.8228854927868	-207.73	Chlorpyrifos
429.96289903970126	-159.276	Chlorpyrifos
430.10291258661573	-110.822	Chlorpyrifos
430.24292613353026	-62.3685	Chlorpyrifos
430.38293968044474	-13.9148	Chlorpyrifos
430.5229532273592	22.724570408294056	Chlorpyrifos
430.66296677427374	9.914993182285723	Chlorpyrifos
430.8029803211882	-2.89458	Chlorpyrifos
430.9429938681027	-15.7042	Chlorpyrifos
431.08300741501716	-28.5137	Chlorpyrifos
431.2230209619317	-41.848	Chlorpyrifos
431.36303450884617	-71.2937	Chlorpyrifos
431.50304805576064	-100.739	Chlorpyrifos
431.6430616026752	-130.185	Chlorpyrifos
431.78307514958965	-159.631	Chlorpyrifos
431.9230886965041	-189.076	Chlorpyrifos
432.0631022434186	-127.489	Chlorpyrifos
432.20311579033313	-52.3265	Chlorpyrifos
432.3431293372476	22.83585674232185	Chlorpyrifos
432.48314288416213	97.99817495558695	Chlorpyrifos
432.6231564310766	173.16049316882157	Chlorpyrifos
432.7631699779911	204.38252380571888	Chlorpyrifos
432.90318352490556	217.56324953195062	Chlorpyrifos
433.0431970718201	230.74397525818438	Chlorpyrifos
433.18321061873456	243.92470098441277	Chlorpyrifos
433.32322416564904	257.10542671063644	Chlorpyrifos
433.46323771256357	307.4113667497047	Chlorpyrifos
433.60325125947804	388.38611423881343	Chlorpyrifos
433.7432648063925	469.3608617279222	Chlorpyrifos
433.883278353307	550.335609217031	Chlorpyrifos
434.0232919002215	631.3103567061664	Chlorpyrifos
434.163305447136	650.5967407733285	Chlorpyrifos
434.3033189940505	571.8856699067351	Chlorpyrifos
434.443332540965	493.17459904016533	Chlorpyrifos
434.5833460878795	414.4635281735676	Chlorpyrifos
434.72335963479395	335.75245730701005	Chlorpyrifos
434.8633731817085	276.9971743252644	Chlorpyrifos
435.00338672862296	286.9769680361502	Chlorpyrifos
435.14340027553743	296.9567617470383	Chlorpyrifos
435.28341382245196	306.9365554579304	Chlorpyrifos
435.42342736936644	316.9163491688185	Chlorpyrifos
435.5634409162809	326.896142879706	Chlorpyrifos
435.70345446319544	320.9045802901124	Chlorpyrifos
435.8434680101099	301.71647377388655	Chlorpyrifos
435.9834815570244	282.5283672576675	Chlorpyrifos
436.1234951039389	263.3402607414261	Chlorpyrifos
436.2635086508534	244.15215422519975	Chlorpyrifos
436.40352219776787	226.6674392485812	Chlorpyrifos
436.54353574468234	211.88930257023466	Chlorpyrifos
436.6835492915969	197.11116589187395	Chlorpyrifos
436.82356283851135	182.33302921352336	Chlorpyrifos
436.9635763854258	167.55489253517277	Chlorpyrifos
437.10358993234036	158.1603727138259	Chlorpyrifos
437.24360347925483	167.31450069146368	Chlorpyrifos
437.3836170261693	176.468628669101	Chlorpyrifos
437.52363057308384	185.62275664673692	Chlorpyrifos
437.6636441199983	194.77688462437592	Chlorpyrifos
437.8036576669128	202.04656684025784	Chlorpyrifos
437.9436712138273	181.59212406163755	Chlorpyrifos
438.0836847607418	161.13768128303383	Chlorpyrifos
438.22369830765626	140.68323850442133	Chlorpyrifos
438.36371185457074	120.22879572579534	Chlorpyrifos
438.50372540148527	99.7743529471812	Chlorpyrifos
438.64373894839974	135.6397071012094	Chlorpyrifos
438.7837524953142	177.6006539442019	Chlorpyrifos
438.92376604222875	219.56160078722417	Chlorpyrifos
439.0637795891432	261.5225476302369	Chlorpyrifos
439.2037931360577	303.48349447323466	Chlorpyrifos
439.34380668297223	311.46816541745164	Chlorpyrifos
439.4838202298867	307.5791266803875	Chlorpyrifos
439.6238337768012	303.6900879433213	Chlorpyrifos
439.7638473237157	299.8010492062561	Chlorpyrifos
439.9038608706302	295.91201046918934	Chlorpyrifos
440.04387441754466	300.1968934156415	Chlorpyrifos
440.18388796445913	310.4075238776511	Chlorpyrifos
440.32390151137366	320.6181543396649	Chlorpyrifos
440.46391505828814	330.82878480167426	Chlorpyrifos
440.6039286052026	341.0394152636842	Chlorpyrifos
440.74394215211714	330.99909336646544	Chlorpyrifos
440.8839556990316	292.81079710070634	Chlorpyrifos
441.0239692459461	254.6225008349414	Chlorpyrifos
441.1639827928606	216.4342045691725	Chlorpyrifos
441.3039963397751	178.24590830339784	Chlorpyrifos
441.44400988668957	123.40843455347195	Chlorpyrifos
441.5840234336041	20.465166313820003	Chlorpyrifos
441.7240369805186	-82.4781	Chlorpyrifos
441.86405052743305	-185.421	Chlorpyrifos
442.0040640743475	-288.365	Chlorpyrifos
442.14407762126206	-371.141	Chlorpyrifos
442.28409116817653	-263.581	Chlorpyrifos
442.424104715091	-156.022	Chlorpyrifos
442.56411826200554	-48.4621	Chlorpyrifos
442.70413180892	59.09753882705359	Chlorpyrifos
442.8441453558345	166.6571747254437	Chlorpyrifos
442.984158902749	117.60709110008398	Chlorpyrifos
443.1241724496635	57.57944814663142	Chlorpyrifos
443.26418599657796	-2.44819	Chlorpyrifos
443.4041995434925	-62.4758	Chlorpyrifos
443.54421309040697	-122.503	Chlorpyrifos
443.68422663732144	-98.2804	Chlorpyrifos
443.8242401842359	-49.3428	Chlorpyrifos
443.96425373115045	-0.405183	Chlorpyrifos
444.1042672780649	48.532402978552284	Chlorpyrifos
444.2442808249794	97.46998865677674	Chlorpyrifos
444.38429437189393	81.4895425746224	Chlorpyrifos
444.5243079188084	24.33154623038184	Chlorpyrifos
444.6643214657229	-32.8265	Chlorpyrifos
444.8043350126374	-89.9844	Chlorpyrifos
444.9443485595519	-147.142	Chlorpyrifos
445.08436210646636	-169.567	Chlorpyrifos
445.2243756533809	-149.639	Chlorpyrifos
445.36438920029536	-129.71	Chlorpyrifos
445.50440274720984	-109.782	Chlorpyrifos
445.6444162941243	-89.8534	Chlorpyrifos
445.78442984103884	-84.364	Chlorpyrifos
445.9244433879533	-114.351	Chlorpyrifos
446.0644569348678	-144.339	Chlorpyrifos
446.2044704817823	-174.326	Chlorpyrifos
446.3444840286968	-204.314	Chlorpyrifos
446.4844975756113	-226.049	Chlorpyrifos
446.6245111225258	-191.542	Chlorpyrifos
446.7645246694403	-157.036	Chlorpyrifos
446.90453821635475	-122.53	Chlorpyrifos
447.0445517632693	-88.024	Chlorpyrifos
447.18456531018376	-53.5179	Chlorpyrifos
447.32457885709823	-36.0849	Chlorpyrifos
447.4645924040127	-39.4751	Chlorpyrifos
447.60460595092724	-42.8652	Chlorpyrifos
447.7446194978417	-46.2553	Chlorpyrifos
447.8846330447562	-49.6455	Chlorpyrifos
448.0246465916707	-65.9418	Chlorpyrifos
448.1646601385852	-113.956	Chlorpyrifos
448.30467368549967	-161.971	Chlorpyrifos
448.4446872324142	-209.986	Chlorpyrifos
448.58470077932867	-258	Chlorpyrifos
448.72471432624315	-294.926	Chlorpyrifos
448.8647278731577	-256.247	Chlorpyrifos
449.00474142007215	-217.568	Chlorpyrifos
449.1447549669866	-178.889	Chlorpyrifos
449.2847685139011	-140.209	Chlorpyrifos
449.42478206081563	-101.53	Chlorpyrifos
449.5647956077301	-106.42	Chlorpyrifos
449.7048091546446	-112.815	Chlorpyrifos
449.8448227015591	-119.21	Chlorpyrifos
449.9848362484736	-125.604	Chlorpyrifos
450.12484979538806	-131.999	Chlorpyrifos
450.2648633423026	-143.363	Chlorpyrifos
450.40487688921706	-155.928	Chlorpyrifos
450.54489043613154	-168.494	Chlorpyrifos
450.68490398304607	-181.059	Chlorpyrifos
450.82491752996054	-193.625	Chlorpyrifos
450.964931076875	-155.15	Chlorpyrifos
451.1049446237895	-88.4582	Chlorpyrifos
451.244958170704	-21.7668	Chlorpyrifos
451.3849717176185	44.92448156711531	Chlorpyrifos
451.524985264533	111.61581029627078	Chlorpyrifos
451.6649988114475	123.39600669633326	Chlorpyrifos
451.805012358362	76.32481092419792	Chlorpyrifos
451.94502590527645	29.253615152029226	Chlorpyrifos
452.085039452191	-17.8176	Chlorpyrifos
452.22505299910546	-64.8888	Chlorpyrifos
452.36506654601993	-103.944	Chlorpyrifos
452.50508009293446	-126.071	Chlorpyrifos
452.64509363984894	-148.199	Chlorpyrifos
452.7851071867634	-170.326	Chlorpyrifos
452.9251207336779	-192.454	Chlorpyrifos
453.0651342805924	-196.835	Chlorpyrifos
453.2051478275069	-108.094	Chlorpyrifos
453.34516137442137	-19.354	Chlorpyrifos
453.4851749213359	69.38643891385229	Chlorpyrifos
453.62518846825037	158.12687910630333	Chlorpyrifos
453.76520201516485	246.86731929872275	Chlorpyrifos
453.9052155620794	215.40706438217714	Chlorpyrifos
454.04522910899385	183.79771562704553	Chlorpyrifos
454.1852426559083	152.188366871918	Chlorpyrifos
454.32525620282286	120.57901811679028	Chlorpyrifos
454.46526974973733	88.96966936167394	Chlorpyrifos
454.6052832966518	62.23028471671568	Chlorpyrifos
454.7452968435663	36.43613657218374	Chlorpyrifos
454.8853103904808	10.641988427636058	Chlorpyrifos
455.0253239373953	-15.1522	Chlorpyrifos
455.16533748430976	-40.9463	Chlorpyrifos
455.3053510312243	-64.5872	Chlorpyrifos
455.44536457813876	-87.1969	Chlorpyrifos
455.58537812505324	-109.806	Chlorpyrifos
455.72539167196777	-132.416	Chlorpyrifos
455.86540521888224	-155.026	Chlorpyrifos
456.0054187657967	-143.457	Chlorpyrifos
456.14543231271125	-99.6796	Chlorpyrifos
456.2854458596257	-55.9024	Chlorpyrifos
456.4254594065402	-12.1252	Chlorpyrifos
456.5654729534547	31.651922322888286	Chlorpyrifos
456.7054865003692	61.24140983266307	Chlorpyrifos
456.8455000472837	64.88747327999594	Chlorpyrifos
456.98551359419815	68.53353672732698	Chlorpyrifos
457.1255271411127	72.17960017466115	Chlorpyrifos
457.26554068802716	75.82566362199236	Chlorpyrifos
457.40555423494163	76.68879353802619	Chlorpyrifos
457.54556778185616	65.85747478830999	Chlorpyrifos
457.68558132877064	55.026156038594344	Chlorpyrifos
457.8255948756851	44.19483728888446	Chlorpyrifos
457.96560842259964	33.36351853916577	Chlorpyrifos
458.1056219695141	24.480900664756547	Chlorpyrifos
458.2456355164286	76.67492758575554	Chlorpyrifos
458.38564906334307	128.8689545067731	Chlorpyrifos
458.5256626102576	181.06298142781455	Chlorpyrifos
458.6656761571721	233.2570083488335	Chlorpyrifos
458.80568970408655	285.4510352698524	Chlorpyrifos
458.9457032510011	289.0920237327462	Chlorpyrifos
459.08571679791555	203.929448134874	Chlorpyrifos
459.22573034483	118.76687253701272	Chlorpyrifos
459.36574389174456	33.604296939116885	Chlorpyrifos
459.50575743865903	-51.5583	Chlorpyrifos
459.6457709855735	-111.294	Chlorpyrifos
459.78578453248804	-64.1443	Chlorpyrifos
459.9257980794025	-16.9947	Chlorpyrifos
460.065811626317	30.154872497782115	Chlorpyrifos
460.20582517323146	77.30443404917811	Chlorpyrifos
460.345838720146	122.81001764772107	Chlorpyrifos
460.48585226706047	116.70074160595091	Chlorpyrifos
460.62586581397494	110.59146556418337	Chlorpyrifos
460.76587936088947	104.48218952240808	Chlorpyrifos
460.90589290780395	98.37291348063835	Chlorpyrifos
461.0459064547184	92.2636374388677	Chlorpyrifos
461.18592000163295	77.53220164584857	Chlorpyrifos
461.3259335485474	61.50739070790364	Chlorpyrifos
461.4659470954619	45.4825797699668	Chlorpyrifos
461.60596064237643	29.457768832019397	Chlorpyrifos
461.7459741892909	13.432957894081335	Chlorpyrifos
461.8859877362054	36.56818150438901	Chlorpyrifos
462.02600128311985	75.83433691753707	Chlorpyrifos
462.1660148300344	115.10049233069897	Chlorpyrifos
462.30602837694886	154.36664774386395	Chlorpyrifos
462.44604192386333	193.632803157017	Chlorpyrifos
462.58605547077786	223.58276793966374	Chlorpyrifos
462.72606901769234	245.81583906769475	Chlorpyrifos
462.8660825646068	268.0489101957438	Chlorpyrifos
463.00609611152134	290.2819813237929	Chlorpyrifos
463.1461096584358	312.5150524518329	Chlorpyrifos
463.2861232053503	296.6456301645842	Chlorpyrifos
463.4261367522648	220.0753811299459	Chlorpyrifos
463.5661502991793	143.5051320953622	Chlorpyrifos
463.7061638460938	66.93488306079374	Chlorpyrifos
463.84617739300825	-9.63537	Chlorpyrifos
463.9861909399228	-56.8601	Chlorpyrifos
464.12620448683725	-2.6177	Chlorpyrifos
464.2662180337518	51.624645626706425	Chlorpyrifos
464.40623158066626	105.86699541267575	Chlorpyrifos
464.54624512758073	160.10934519867118	Chlorpyrifos
464.6862586744952	213.12241417309883	Chlorpyrifos
464.82627222140974	247.86037643859547	Chlorpyrifos
464.9662857683242	282.59833870407795	Chlorpyrifos
465.1062993152387	317.3363009695605	Chlorpyrifos
465.2463128621532	352.0742632350571	Chlorpyrifos
465.3863264090677	386.8122255005255	Chlorpyrifos
465.52633995598217	353.8924089940572	Chlorpyrifos
465.66635350289664	313.59836323682424	Chlorpyrifos
465.8063670498112	273.3043174795646	Chlorpyrifos
465.94638059672565	233.0102717223357	Chlorpyrifos
466.0863941436402	192.71622596507206	Chlorpyrifos
466.22640769055465	193.4949977131803	Chlorpyrifos
466.3664212374691	208.67388095278983	Chlorpyrifos
466.5064347843836	223.85276419240552	Chlorpyrifos
466.64644833129813	239.03164743202737	Chlorpyrifos
466.7864618782126	254.21053067164306	Chlorpyrifos
466.9264754251271	245.8049311254104	Chlorpyrifos
467.0664889720416	220.2580647429027	Chlorpyrifos
467.2065025189561	194.711198360395	Chlorpyrifos
467.34651606587056	169.164331977897	Chlorpyrifos
467.48652961278503	143.61746559539003	Chlorpyrifos
467.62654315969957	112.74687148471406	Chlorpyrifos
467.76655670661404	74.45765554967358	Chlorpyrifos
467.90657025352857	36.16843961463011	Chlorpyrifos
468.04658380044305	-2.12078	Chlorpyrifos
468.1865973473575	-40.41	Chlorpyrifos
468.326610894272	-60.6603	Chlorpyrifos
468.4666244411865	-28.62	Chlorpyrifos
468.606637988101	3.420250102080349	Chlorpyrifos
468.7466515350155	35.460537223661426	Chlorpyrifos
468.88666508193	67.50082434525554	Chlorpyrifos
469.0266786288445	102.30989712763832	Chlorpyrifos
469.16669217575895	163.43895030488525	Chlorpyrifos
469.3067057226734	224.5680034820886	Chlorpyrifos
469.44671926958796	285.69705665933856	Chlorpyrifos
469.58673281650243	346.8261098365637	Chlorpyrifos
469.72674636341696	407.95516301383526	Chlorpyrifos
469.86675991033144	431.62226042816803	Chlorpyrifos
470.0067734572459	452.63687247151813	Chlorpyrifos
470.1467870041604	473.6514845148735	Chlorpyrifos
470.2868005510749	494.6660965582247	Chlorpyrifos
470.4268140979894	515.6807086015806	Chlorpyrifos
470.56682764490387	517.0567367241324	Chlorpyrifos
470.7068411918184	512.6515394337658	Chlorpyrifos
470.8468547387329	508.2463421434016	Chlorpyrifos
470.98686828564735	503.8411448530356	Chlorpyrifos
471.1268818325618	499.4359475626713	Chlorpyrifos
471.26689537947635	497.8062327850203	Chlorpyrifos
471.4069089263908	522.5759799975878	Chlorpyrifos
471.54692247330536	547.3457272101678	Chlorpyrifos
471.68693602021983	572.1154744227365	Chlorpyrifos
471.8269495671343	596.885221635305	Chlorpyrifos
471.9669631140488	621.6549688478738	Chlorpyrifos
472.1069766609633	598.3611517667857	Chlorpyrifos
472.2469902078778	571.6613599233915	Chlorpyrifos
472.38700375479226	544.9615680800134	Chlorpyrifos
472.5270173017068	518.2617762366096	Chlorpyrifos
472.66703084862127	491.56198439321815	Chlorpyrifos
472.80704439553574	491.1560711395601	Chlorpyrifos
472.9470579424502	498.4928495165899	Chlorpyrifos
473.08707148936475	505.8296278936201	Chlorpyrifos
473.2270850362792	513.1664062706507	Chlorpyrifos
473.36709858319375	520.5031846476802	Chlorpyrifos
473.5071121301082	508.4520235559787	Chlorpyrifos
473.6471256770227	484.0682925733531	Chlorpyrifos
473.7871392239372	459.6845615907388	Chlorpyrifos
473.9271527708517	435.30083060808596	Chlorpyrifos
474.0671663177662	410.9170996254721	Chlorpyrifos
474.20717986468065	409.07122212188773	Chlorpyrifos
474.3471934115952	434.78224050245484	Chlorpyrifos
474.48720695850966	460.49325888301024	Chlorpyrifos
474.62722050542413	486.20427726356564	Chlorpyrifos
474.7672340523386	511.915295644117	Chlorpyrifos
474.90724759925314	524.5910391269324	Chlorpyrifos
475.0472611461676	505.134398663988	Chlorpyrifos
475.18727469308214	485.6777582010358	Chlorpyrifos
475.3272882399966	466.2211177380963	Chlorpyrifos
475.4673017869111	446.7644772751469	Chlorpyrifos
475.60731533382557	425.9530032549929	Chlorpyrifos
475.7473288807401	395.85273322841914	Chlorpyrifos
475.8873424276546	365.7524632018605	Chlorpyrifos
476.02735597456905	335.652193175302	Chlorpyrifos
476.1673695214836	305.5519231487312	Chlorpyrifos
476.30738306839805	275.45165312217335	Chlorpyrifos
476.4473966153125	297.426909770727	Chlorpyrifos
476.587410162227	321.23596849684617	Chlorpyrifos
476.72742370914153	345.04502722294717	Chlorpyrifos
476.867437256056	368.85408594905124	Chlorpyrifos
477.00745080297054	392.66314467515895	Chlorpyrifos
477.147464349885	400.50069366482006	Chlorpyrifos
477.2874778967995	404.4613940533725	Chlorpyrifos
477.42749144371396	408.4220944419259	Chlorpyrifos
477.5675049906285	412.38279483048075	Chlorpyrifos
477.70751853754297	416.34349521903414	Chlorpyrifos
477.84753208445744	453.12732795788264	Chlorpyrifos
477.987545631372	508.1055622859883	Chlorpyrifos
478.12755917828645	563.0837966141025	Chlorpyrifos
478.2675727252009	618.0620309421986	Chlorpyrifos
478.4075862721154	673.0402652702946	Chlorpyrifos
478.5475998190299	697.6842088081042	Chlorpyrifos
478.6876133659444	689.7364108543115	Chlorpyrifos
478.82762691285893	681.7886129005178	Chlorpyrifos
478.9676404597734	673.8408149467277	Chlorpyrifos
479.1076540066879	665.8930169929376	Chlorpyrifos
479.24766755360235	643.8286423226256	Chlorpyrifos
479.3876811005169	591.8704741195261	Chlorpyrifos
479.52769464743136	539.9123059164526	Chlorpyrifos
479.66770819434583	487.95413771338866	Chlorpyrifos
479.80772174126037	435.99596951029304	Chlorpyrifos
479.94773528817484	395.2050195230143	Chlorpyrifos
480.0877488350893	413.2832768605386	Chlorpyrifos
480.2277623820038	431.36153419805413	Chlorpyrifos
480.3677759289183	449.43979153558337	Chlorpyrifos
480.5077894758328	467.518048873104	Chlorpyrifos
480.6478030227473	485.59630621062456	Chlorpyrifos
480.7878165696618	493.06862229763243	Chlorpyrifos
480.9278301165763	500.52119313537344	Chlorpyrifos
481.06784366349075	507.9737639731145	Chlorpyrifos
481.2078572104053	515.4263348108562	Chlorpyrifos
481.34787075731975	522.8789056485995	Chlorpyrifos
481.4878843042342	535.9524463097413	Chlorpyrifos
481.62789785114876	550.1219582028077	Chlorpyrifos
481.76791139806323	564.2914700958632	Chlorpyrifos
481.9079249449777	578.4609819889245	Chlorpyrifos
482.0479384918922	592.6304938819851	Chlorpyrifos
482.1879520388067	600.4336339462486	Chlorpyrifos
482.3279655857212	605.1788529196725	Chlorpyrifos
482.4679791326357	609.9240718930972	Chlorpyrifos
482.6079926795502	614.6692908665198	Chlorpyrifos
482.74800622646467	619.4145098399406	Chlorpyrifos
482.88801977337914	624.1597288133631	Chlorpyrifos
483.0280333202937	608.9440805696728	Chlorpyrifos
483.16804686720815	593.6902366243463	Chlorpyrifos
483.3080604141226	578.436392679009	Chlorpyrifos
483.44807396103715	563.1825487336803	Chlorpyrifos
483.5880875079516	547.9287047883435	Chlorpyrifos
483.7281010548661	548.5074678793984	Chlorpyrifos
483.8681146017806	552.1744243853615	Chlorpyrifos
484.0081281486951	555.841380891326	Chlorpyrifos
484.1481416956096	559.5083373972883	Chlorpyrifos
484.2881552425241	563.1752939032536	Chlorpyrifos
484.4281687894386	585.6025416806411	Chlorpyrifos
484.56818233635306	617.0429295484792	Chlorpyrifos
484.70819588326754	648.4833174163084	Chlorpyrifos
484.84820943018207	679.9237052841504	Chlorpyrifos
484.98822297709654	711.3640931519909	Chlorpyrifos
485.128236524011	709.3058561454945	Chlorpyrifos
485.26825007092555	675.595269242695	Chlorpyrifos
485.40826361784	641.8846823399093	Chlorpyrifos
485.5482771647545	608.1740954371236	Chlorpyrifos
485.68829071166897	574.4635085343414	Chlorpyrifos
485.8283042585835	568.9172177930246	Chlorpyrifos
485.968317805498	615.0233233326276	Chlorpyrifos
486.1083313524125	661.1294288722245	Chlorpyrifos
486.248344899327	707.2355344118307	Chlorpyrifos
486.38835844624145	753.3416399514265	Chlorpyrifos
486.52837199315593	782.756991421051	Chlorpyrifos
486.66838554007046	741.7302544389398	Chlorpyrifos
486.80839908698493	700.7035174568374	Chlorpyrifos
486.9484126338994	659.676780474723	Chlorpyrifos
487.08842618081394	618.6500434926006	Chlorpyrifos
487.2284397277284	580.0342466595425	Chlorpyrifos
487.3684532746429	618.712532728114	Chlorpyrifos
487.50846682155736	657.3908187966853	Chlorpyrifos
487.6484803684719	696.0691048652724	Chlorpyrifos
487.78849391538637	734.7473909338438	Chlorpyrifos
487.9285074623009	773.4256770024191	Chlorpyrifos
488.0685210092154	750.120575816959	Chlorpyrifos
488.20853455612985	717.4667862485876	Chlorpyrifos
488.3485481030443	684.8129966802054	Chlorpyrifos
488.48856164995885	652.159	Chlorpyrifos
488.6285751968733	619.5054175434268	Chlorpyrifos
488.7685887437878	636.2504814843587	Chlorpyrifos
488.90860229070233	673.4051381218435	Chlorpyrifos
489.0486158376168	710.5597947593133	Chlorpyrifos
489.1886293845313	747.714451396783	Chlorpyrifos
489.32864293144576	784.8691080342509	Chlorpyrifos
489.4686564783603	784.8024488415916	Chlorpyrifos
489.60867002527476	753.8270458062334	Chlorpyrifos
489.7486835721893	722.8516427708627	Chlorpyrifos
489.88869711910377	691.8762397355027	Chlorpyrifos
490.02871066601824	660.9008367001486	Chlorpyrifos
490.1687242129327	632.0621362077655	Chlorpyrifos
490.30873775984725	606.636316007242	Chlorpyrifos
490.4487513067617	581.2104958067288	Chlorpyrifos
490.5887648536762	555.7846756062258	Chlorpyrifos
490.7287784005907	530.3588554056919	Chlorpyrifos
490.8687919475052	518.5755682185217	Chlorpyrifos
491.0088054944197	554.1319335434458	Chlorpyrifos
491.14881904133415	589.6882988683702	Chlorpyrifos
491.2888325882487	625.244664193309	Chlorpyrifos
491.42884613516316	660.8010295182306	Chlorpyrifos
491.5688596820777	695.1176441725046	Chlorpyrifos
491.70887322899216	710.8082611576224	Chlorpyrifos
491.84888677590664	726.4988781427402	Chlorpyrifos
491.9889003228211	742.189495127858	Chlorpyrifos
492.12891386973564	757.8801121129758	Chlorpyrifos
492.2689274166501	773.5707290980948	Chlorpyrifos
492.4089409635646	801.8167071935052	Chlorpyrifos
492.5489545104791	831.4407039569078	Chlorpyrifos
492.6889680573936	861.0647007203027	Chlorpyrifos
492.82898160430807	890.6886974837067	Chlorpyrifos
492.96899515122254	920.3126942471123	Chlorpyrifos
493.1090086981371	893.6177687528673	Chlorpyrifos
493.24902224505155	847.1137665700512	Chlorpyrifos
493.3890357919661	800.6097643871793	Chlorpyrifos
493.52904933888055	754.1057622043643	Chlorpyrifos
493.66906288579503	707.601760021536	Chlorpyrifos
493.8090764327095	672.6703398960826	Chlorpyrifos
493.94908997962403	646.1713017711777	Chlorpyrifos
494.0891035265385	619.6722636462929	Chlorpyrifos
494.229117073453	593.1732255214081	Chlorpyrifos
494.3691306203675	566.6741873965126	Chlorpyrifos
494.509144167282	540.17514927163	Chlorpyrifos
494.64915771419646	552.1522924128168	Chlorpyrifos
494.78917126111094	568.3548502817247	Chlorpyrifos
494.92918480802547	584.5574081506433	Chlorpyrifos
495.06919835493994	600.7599660195561	Chlorpyrifos
495.2092119018545	616.9625238884697	Chlorpyrifos
495.34922544876895	665.2002731118291	Chlorpyrifos
495.4892389956834	724.7087944242712	Chlorpyrifos
495.6292525425979	784.2173157367091	Chlorpyrifos
495.7692660895124	843.7258370491802	Chlorpyrifos
495.9092796364269	903.2343583616226	Chlorpyrifos
496.0492931833414	936.8146906275234	Chlorpyrifos
496.1893067302559	951.4984032304648	Chlorpyrifos
496.3293202771704	966.1821158333987	Chlorpyrifos
496.46933382408486	980.8658284363272	Chlorpyrifos
496.60934737099933	995.549541039267	Chlorpyrifos
496.74936091791386	995.6075622572981	Chlorpyrifos
496.88937446482834	975.2283471037658	Chlorpyrifos
497.02938801174287	954.8491319502433	Chlorpyrifos
497.16940155865734	934.4699167967118	Chlorpyrifos
497.3094151055718	914.0907016431856	Chlorpyrifos
497.4494286524863	890.2436893453978	Chlorpyrifos
497.5894421994008	856.308857953815	Chlorpyrifos
497.7294557463153	822.3740265622341	Chlorpyrifos
497.86946929322977	788.4391951706591	Chlorpyrifos
498.0094828401443	754.5043637790809	Chlorpyrifos
498.1494963870588	725.8011948762045	Chlorpyrifos
498.28950993397325	747.2202670312587	Chlorpyrifos
498.4295234808877	768.6393391863128	Chlorpyrifos
498.56953702780226	790.0584113413671	Chlorpyrifos
498.70955057471673	811.4774834964219	Chlorpyrifos
498.84956412163126	832.8965556515005	Chlorpyrifos
498.98957766854573	821.886390279331	Chlorpyrifos
499.1295912154602	808.5551101685126	Chlorpyrifos
499.2696047623747	795.2238300577011	Chlorpyrifos
499.4096183092892	781.8925499468802	Chlorpyrifos
499.5496318562037	768.5612698360623	Chlorpyrifos
499.68964540311816	839.4517168413408	Chlorpyrifos
499.8296589500327	935.2302079904395	Chlorpyrifos
499.96967249694717	1031.0086991394746	Chlorpyrifos
500.10968604386164	1126.7871902885588	Chlorpyrifos
500.2496995907761	1222.5656814375795	Chlorpyrifos
500.38971313769065	1229.8753990140726	Chlorpyrifos
500.5297266846051	1180.763743031307	Chlorpyrifos
500.66974023151965	1131.6520870485213	Chlorpyrifos
500.80975377843413	1082.5404310657555	Chlorpyrifos
500.9497673253486	1033.4287750829913	Chlorpyrifos
501.0897808722631	985.293639528238	Chlorpyrifos
501.2297944191776	938.3554819659397	Chlorpyrifos
501.3698079660921	891.4173244036605	Chlorpyrifos
501.5098215130066	844.479166841368	Chlorpyrifos
501.6498350599211	797.5410092790827	Chlorpyrifos
501.78984860683556	781.6819852150254	Chlorpyrifos
501.92986215375004	842.6656869932643	Chlorpyrifos
502.0698757006645	903.6493887715526	Chlorpyrifos
502.20988924757904	964.6330905498536	Chlorpyrifos
502.3499027944935	1025.616792328137	Chlorpyrifos
502.48991634140805	1082.0008081128506	Chlorpyrifos
502.6299298883225	1106.6724818741725	Chlorpyrifos
502.769943435237	1131.344155635511	Chlorpyrifos
502.90995698215147	1156.015829396841	Chlorpyrifos
503.049970529066	1180.6875031581812	Chlorpyrifos
503.1899840759805	1205.3591769195114	Chlorpyrifos
503.329997622895	1238.2224722601536	Chlorpyrifos
503.4700111698095	1271.379670823942	Chlorpyrifos
503.61002471672396	1304.5368693877485	Chlorpyrifos
503.75003826363843	1337.6940679515424	Chlorpyrifos
503.8900518105529	1370.8512665153505	Chlorpyrifos
504.03006535746744	1347.9385893710028	Chlorpyrifos
504.1700789043819	1311.3620971025528	Chlorpyrifos
504.31009245129644	1274.785604834073	Chlorpyrifos
504.4501059982109	1238.2091125656063	Chlorpyrifos
504.5901195451254	1201.6326202971582	Chlorpyrifos
504.73013309203986	1154.166489290445	Chlorpyrifos
504.8701466389544	1100.64774105696	Chlorpyrifos
505.01016018586887	1047.1289928234994	Chlorpyrifos
505.1501737327834	993.6102445900128	Chlorpyrifos
505.2901872796979	940.0914963565483	Chlorpyrifos
505.43020082661235	915.2741950470687	Chlorpyrifos
505.5702143735268	921.3708784913327	Chlorpyrifos
505.7102279204413	927.4675619355975	Chlorpyrifos
505.85024146735583	933.5642453798628	Chlorpyrifos
505.9902550142703	939.6609288241274	Chlorpyrifos
506.13026856118483	945.7576122683942	Chlorpyrifos
506.2702821080993	939.1487515449602	Chlorpyrifos
506.4102956550138	929.4426289311399	Chlorpyrifos
506.55030920192826	919.7365063173157	Chlorpyrifos
506.6903227488428	910.0303837034896	Chlorpyrifos
506.83033629575726	900.3242610896674	Chlorpyrifos
506.9703498426718	902.8976404162015	Chlorpyrifos
507.11036338958627	912.2976772345885	Chlorpyrifos
507.25037693650074	921.697714052976	Chlorpyrifos
507.3903904834152	931.0977508713589	Chlorpyrifos
507.5304040303297	940.4977876897497	Chlorpyrifos
507.6704175772442	945.9523149768604	Chlorpyrifos
507.8104311241587	947.1563024547527	Chlorpyrifos
507.9504446710732	948.3602899326452	Chlorpyrifos
508.0904582179877	949.5642774105378	Chlorpyrifos
508.2304717649022	950.7682648884306	Chlorpyrifos
508.37048531181665	945.5845480989575	Chlorpyrifos
508.5104988587312	926.8322390485778	Chlorpyrifos
508.65051240564566	908.0799299981987	Chlorpyrifos
508.7905259525602	889.3276209478121	Chlorpyrifos
508.93053949947466	870.575311897435	Chlorpyrifos
509.07055304638914	854.3088116894359	Chlorpyrifos
509.2105665933036	851.2124111901877	Chlorpyrifos
509.35058014021814	848.1160106909415	Chlorpyrifos
509.4905936871326	845.0196101916954	Chlorpyrifos
509.6306072340471	841.9232096924495	Chlorpyrifos
509.7706207809616	838.8268091932023	Chlorpyrifos
509.9106343278761	861.9681481590757	Chlorpyrifos
510.05064787479057	885.1760183417637	Chlorpyrifos
510.19066142170504	908.3838885244517	Chlorpyrifos
510.3306749686196	931.5917587071466	Chlorpyrifos
510.47068851553405	954.7996288898371	Chlorpyrifos
510.6107020624486	942.7913474204561	Chlorpyrifos
510.75071560936306	923.8828828938598	Chlorpyrifos
510.89072915627753	904.9744183672673	Chlorpyrifos
511.030742703192	886.0659538406826	Chlorpyrifos
511.17075625010654	867.1574893140863	Chlorpyrifos
511.310769797021	841.1498409066508	Chlorpyrifos
511.4507833439355	811.7218345930427	Chlorpyrifos
511.59079689085	782.2938282794189	Chlorpyrifos
511.7308104377645	752.8658219658178	Chlorpyrifos
511.87082398467896	723.4378156521962	Chlorpyrifos
512.0108375315934	737.984545733363	Chlorpyrifos
512.1508510785079	794.1855039565619	Chlorpyrifos
512.2908646254225	850.3864621798062	Chlorpyrifos
512.430878172337	906.5874204030049	Chlorpyrifos
512.5708917192514	962.7883786262038	Chlorpyrifos
512.7109052661659	979.8699560558252	Chlorpyrifos
512.8509188130804	925.0129183655613	Chlorpyrifos
512.9909323599949	870.1558806752973	Chlorpyrifos
513.1309459069093	815.2988429850334	Chlorpyrifos
513.2709594538239	760.4418052947249	Chlorpyrifos
513.4109730007384	703.5077439954409	Chlorpyrifos
513.5509865476529	637.7725829265522	Chlorpyrifos
513.6910000945674	572.0374218576635	Chlorpyrifos
513.8310136414818	506.30226078877484	Chlorpyrifos
513.9710271883963	440.56709971988613	Chlorpyrifos
514.1110407353108	379.84815889503193	Chlorpyrifos
514.2510542822254	483.4148005928978	Chlorpyrifos
514.3910678291398	586.9814422906795	Chlorpyrifos
514.5310813760543	690.5480839884611	Chlorpyrifos
514.6710949229688	794.114725686243	Chlorpyrifos
514.8111084698833	897.6813673840248	Chlorpyrifos
514.9511220167979	917.3234989502097	Chlorpyrifos
515.0911355637123	924.239	Chlorpyrifos
515.2311491106268	931.1540199179901	Chlorpyrifos
515.3711626575413	938.0692804018804	Chlorpyrifos
515.5111762044558	944.9845408857705	Chlorpyrifos
515.6511897513702	940.9266404899877	Chlorpyrifos
515.7912032982847	932.3214917074658	Chlorpyrifos
515.9312168451993	923.716342924937	Chlorpyrifos
516.0712303921138	915.111194142415	Chlorpyrifos
516.2112439390282	906.5060453598932	Chlorpyrifos
516.3512574859427	873.4662158300871	Chlorpyrifos
516.4912710328572	820.0849537182997	Chlorpyrifos
516.6312845797717	766.7036916065124	Chlorpyrifos
516.7712981266861	713.322429494725	Chlorpyrifos
516.9113116736007	659.9411673828944	Chlorpyrifos
517.0513252205152	631.0612713384808	Chlorpyrifos
517.1913387674297	641.4190940693479	Chlorpyrifos
517.3313523143441	651.7769168002151	Chlorpyrifos
517.4713658612586	662.1347395310822	Chlorpyrifos
517.6113794081731	672.4925622619495	Chlorpyrifos
517.7513929550876	682.8503849928167	Chlorpyrifos
517.8914065020022	741.0106505954768	Chlorpyrifos
518.0314200489166	818.9850566904287	Chlorpyrifos
518.1714335958311	896.9594627853805	Chlorpyrifos
518.3114471427456	974.9338688803324	Chlorpyrifos
518.45146068966	1052.9082749752843	Chlorpyrifos
518.5914742365746	1052.1945186266043	Chlorpyrifos
518.7314877834891	985.9606406404891	Chlorpyrifos
518.8715013304036	919.7267626543737	Chlorpyrifos
519.0115148773181	853.4928846682584	Chlorpyrifos
519.1515284242325	787.2590066821431	Chlorpyrifos
519.291541971147	748.3470257585949	Chlorpyrifos
519.4315555180615	753.1992492757017	Chlorpyrifos
519.5715690649761	758.0514727928124	Chlorpyrifos
519.7115826118905	762.9036963099193	Chlorpyrifos
519.851596158805	767.7559198270261	Chlorpyrifos
519.9916097057195	764.4580431759462	Chlorpyrifos
520.131623252634	732.7696764226656	Chlorpyrifos
520.2716367995484	701.0813096693851	Chlorpyrifos
520.4116503464629	669.3929429161044	Chlorpyrifos
520.5516638933775	637.7045761627982	Chlorpyrifos
520.691677440292	605.0223551784136	Chlorpyrifos
520.8316909872065	557.2353780413491	Chlorpyrifos
520.9717045341209	509.4484009042847	Chlorpyrifos
521.1117180810354	461.6614237672202	Chlorpyrifos
521.2517316279499	413.8744466301557	Chlorpyrifos
521.3917451748645	366.0874694930525	Chlorpyrifos
521.5317587217789	439.81135179860786	Chlorpyrifos
521.6717722686934	526.9722008471031	Chlorpyrifos
521.8117858156079	614.1330498955983	Chlorpyrifos
521.9517993625224	701.2938989440937	Chlorpyrifos
522.0918129094368	788.4547479925889	Chlorpyrifos
522.2318264563514	778.09185018651	Chlorpyrifos
522.3718400032659	733.3072038921365	Chlorpyrifos
522.5118535501804	688.5225575977628	Chlorpyrifos
522.6518670970949	643.7379113033892	Chlorpyrifos
522.7918806440093	598.9532650090155	Chlorpyrifos
522.9318941909238	558.8567811055486	Chlorpyrifos
523.0719077378383	522.1857465673863	Chlorpyrifos
523.2119212847529	485.5147120291945	Chlorpyrifos
523.3519348316673	448.8436774910324	Chlorpyrifos
523.4919483785818	412.17264295287026	Chlorpyrifos
523.6319619254963	400.2968418255207	Chlorpyrifos
523.7719754724108	423.1571069363674	Chlorpyrifos
523.9119890193252	446.01737204721434	Chlorpyrifos
524.0520025662397	468.8776371580612	Chlorpyrifos
524.1920161131543	491.73790226892663	Chlorpyrifos
524.3320296600688	500.5928081413614	Chlorpyrifos
524.4720432069832	468.5732543757416	Chlorpyrifos
524.6120567538977	436.55370061012184	Chlorpyrifos
524.7520703008122	404.5341468445021	Chlorpyrifos
524.8920838477267	372.51459307888234	Chlorpyrifos
525.0320973946413	343.2469846731798	Chlorpyrifos
525.1721109415557	340.53663236880715	Chlorpyrifos
525.3121244884702	337.8262800644345	Chlorpyrifos
525.4521380353847	335.1159277600619	Chlorpyrifos
525.5921515822992	332.40557545568925	Chlorpyrifos
525.7321651292136	329.69522315131667	Chlorpyrifos
525.8721786761282	354.6249076713794	Chlorpyrifos
526.0121922230427	381.55259341423607	Chlorpyrifos
526.1522057699572	408.4802791570927	Chlorpyrifos
526.2922193168716	435.40796489994943	Chlorpyrifos
526.4322328637861	462.33565064280606	Chlorpyrifos
526.5722464107006	457.45382667750175	Chlorpyrifos
526.7122599576151	443.1389992644057	Chlorpyrifos
526.8522735045296	428.82417185129805	Chlorpyrifos
526.9922870514441	414.509344438202	Chlorpyrifos
527.1323005983586	400.1945170251059	Chlorpyrifos
527.2723141452731	390.1045926463821	Chlorpyrifos
527.4123276921875	382.7161464201291	Chlorpyrifos
527.552341239102	375.3277001938762	Chlorpyrifos
527.6923547860165	367.93925396762324	Chlorpyrifos
527.8323683329311	360.5508077413643	Chlorpyrifos
527.9723818798456	351.52004328943076	Chlorpyrifos
528.11239542676	340.47114711079877	Chlorpyrifos
528.2524089736745	329.4222509321666	Chlorpyrifos
528.392422520589	318.37335475353456	Chlorpyrifos
528.5324360675036	307.3244585748935	Chlorpyrifos
528.6724496144179	300.9746033885042	Chlorpyrifos
528.8124631613325	306.2782348087142	Chlorpyrifos
528.952476708247	311.58186622892	Chlorpyrifos
529.0924902551615	316.88549764912574	Chlorpyrifos
529.2325038020759	322.1891290693315	Chlorpyrifos
529.3725173489904	327.4927604895372	Chlorpyrifos
529.512530895905	320.61035706121305	Chlorpyrifos
529.6525444428195	305.9342954278992	Chlorpyrifos
529.792557989734	291.25823379458535	Chlorpyrifos
529.9325715366484	276.5821721612715	Chlorpyrifos
530.0725850835629	261.90611052795765	Chlorpyrifos
530.2125986304774	224.52959398944517	Chlorpyrifos
530.3526121773918	159.2522306786821	Chlorpyrifos
530.4926257243064	93.97486736786603	Chlorpyrifos
530.6326392712209	28.69750405710296	Chlorpyrifos
530.7726528181354	-36.5799	Chlorpyrifos
530.9126663650499	-72.5076	Chlorpyrifos
531.0526799119643	-35.6306	Chlorpyrifos
531.1926934588788	1.2463021812368407	Chlorpyrifos
531.3327070057933	38.12323801602012	Chlorpyrifos
531.4727205527079	75.00017385083333	Chlorpyrifos
531.6127340996223	111.0219837539292	Chlorpyrifos
531.7527476465368	141.11221140577092	Chlorpyrifos
531.8927611934513	171.20243905761262	Chlorpyrifos
532.0327747403658	201.29266670945435	Chlorpyrifos
532.1727882872804	231.3828943613205	Chlorpyrifos
532.3128018341947	261.4731220131378	Chlorpyrifos
532.4528153811093	274.41210551253016	Chlorpyrifos
532.5928289280238	286.7233694442369	Chlorpyrifos
532.7328424749383	299.0346333759436	Chlorpyrifos
532.8728560218527	311.3458973076503	Chlorpyrifos
533.0128695687672	323.65716123935704	Chlorpyrifos
533.1528831156818	319.97220477851704	Chlorpyrifos
533.2928966625963	312.3724704022846	Chlorpyrifos
533.4329102095107	304.77273602605214	Chlorpyrifos
533.5729237564252	297.17300164981975	Chlorpyrifos
533.7129373033397	289.5732672735873	Chlorpyrifos
533.8529508502542	288.27135314815206	Chlorpyrifos
533.9929643971686	290.4800978875048	Chlorpyrifos
534.1329779440832	292.6888426268594	Chlorpyrifos
534.2729914909977	294.89758736621224	Chlorpyrifos
534.4130050379122	297.106332105565	Chlorpyrifos
534.5530185848266	287.43601603213676	Chlorpyrifos
534.6930321317411	264.9364673287277	Chlorpyrifos
534.8330456786556	242.4369186253186	Chlorpyrifos
534.9730592255701	219.93736992190958	Chlorpyrifos
535.1130727724847	197.4378212184822	Chlorpyrifos
535.2530863193991	172.89755397033016	Chlorpyrifos
535.3930998663136	144.01008470345442	Chlorpyrifos
535.5331134132281	115.12261543657867	Chlorpyrifos
535.6731269601426	86.23514616970293	Chlorpyrifos
535.8131405070571	57.34767690280371	Chlorpyrifos
535.9531540539715	28.943588368914142	Chlorpyrifos
536.0931676008861	3.112429460940631	Chlorpyrifos
536.2331811478006	-22.7187	Chlorpyrifos
536.373194694715	-48.5499	Chlorpyrifos
536.5132082416295	-74.381	Chlorpyrifos
536.653221788544	-100.212	Chlorpyrifos
536.7932353354586	-32.0205	Chlorpyrifos
536.933248882373	36.46815272491817	Chlorpyrifos
537.0732624292875	104.95682517110907	Chlorpyrifos
537.213275976202	173.445	Chlorpyrifos
537.3532895231165	241.9341700634909	Chlorpyrifos
537.493303070031	264.120343043272	Chlorpyrifos
537.6333166169454	277.1930445150242	Chlorpyrifos
537.77333016386	290.2657459867871	Chlorpyrifos
537.9133437107745	303.33844745853935	Chlorpyrifos
538.053357257689	316.41114893029163	Chlorpyrifos
538.1933708046034	287.20929408912855	Chlorpyrifos
538.3333843515179	237.58218087324636	Chlorpyrifos
538.4733978984324	187.9550676573642	Chlorpyrifos
538.6134114453469	138.32795444148204	Chlorpyrifos
538.7534249922614	88.70084122555956	Chlorpyrifos
538.8934385391759	66.73263390035548	Chlorpyrifos
539.0334520860904	71.0288359526724	Chlorpyrifos
539.1734656330049	75.3250380049893	Chlorpyrifos
539.3134791799193	79.62124005730618	Chlorpyrifos
539.4534927268339	83.91744210962658	Chlorpyrifos
539.5935062737483	63.940049201171064	Chlorpyrifos
539.7335198206629	-0.796684	Chlorpyrifos
539.8735333675774	-65.5334	Chlorpyrifos
540.0135469144918	-130.27	Chlorpyrifos
540.1535604614063	-195.007	Chlorpyrifos
540.2935740083208	-243.857	Chlorpyrifos
540.4335875552354	-225.121	Chlorpyrifos
540.5736011021498	-206.385	Chlorpyrifos
540.7136146490643	-187.648	Chlorpyrifos
540.8536281959788	-168.912	Chlorpyrifos
540.9936417428933	-151.535	Chlorpyrifos
541.1336552898077	-179.667	Chlorpyrifos
541.2736688367222	-207.8	Chlorpyrifos
541.4136823836368	-235.932	Chlorpyrifos
541.5536959305513	-264.064	Chlorpyrifos
541.6937094774657	-292.196	Chlorpyrifos
541.8337230243802	-271.553	Chlorpyrifos
541.9737365712947	-160.952	Chlorpyrifos
542.1137501182092	-50.3514	Chlorpyrifos
542.2537636651236	60.24947950025437	Chlorpyrifos
542.3937772120382	170.85036202989036	Chlorpyrifos
542.5337907589527	243.44001046300258	Chlorpyrifos
542.6738043058672	154.26019897433423	Chlorpyrifos
542.8138178527817	65.08038748566585	Chlorpyrifos
542.9538313996961	-24.0994	Chlorpyrifos
543.0938449466107	-113.279	Chlorpyrifos
543.2338584935251	-199.002	Chlorpyrifos
543.3738720404397	-168.792	Chlorpyrifos
543.5138855873541	-138.583	Chlorpyrifos
543.6538991342686	-108.373	Chlorpyrifos
543.7939126811831	-78.1637	Chlorpyrifos
543.9339262280976	-47.9542	Chlorpyrifos
544.0739397750121	-27.2179	Chlorpyrifos
544.2139533219266	-7.92656	Chlorpyrifos
544.3539668688411	11.36476452453759	Chlorpyrifos
544.4939804157556	30.65608955133611	Chlorpyrifos
544.63399396267	49.94741457813463	Chlorpyrifos
544.7740075095845	100.17905697934638	Chlorpyrifos
544.914021056499	163.27385821883647	Chlorpyrifos
545.0540346034136	226.3686594583778	Chlorpyrifos
545.1940481503281	289.46346069786784	Chlorpyrifos
545.3340616972425	352.55826193735794	Chlorpyrifos
545.474075244157	303.01517466382495	Chlorpyrifos
545.6140887910715	159.44894605547591	Chlorpyrifos
545.754102337986	15.882717447126907	Chlorpyrifos
545.8941158849004	-127.684	Chlorpyrifos
546.034129431815	-271.25	Chlorpyrifos
546.1741429787295	-330.505	Chlorpyrifos
546.314156525644	-254.356	Chlorpyrifos
546.4541700725584	-178.207	Chlorpyrifos
546.5941836194729	-102.058	Chlorpyrifos
546.7341971663875	-25.9088	Chlorpyrifos
546.8742107133019	30.115556729797802	Chlorpyrifos
547.0142242602165	15.785278259858197	Chlorpyrifos
547.1542378071309	1.4549997899302305	Chlorpyrifos
547.2942513540454	-12.8753	Chlorpyrifos
547.4342649009599	-27.2056	Chlorpyrifos
547.5742784478743	-39.2398	Chlorpyrifos
547.7142919947889	-16.0008	Chlorpyrifos
547.8543055417034	7.238189423484496	Chlorpyrifos
547.9943190886179	30.477161060256662	Chlorpyrifos
548.1343326355324	53.71613269702885	Chlorpyrifos
548.2743461824468	76.95510433380102	Chlorpyrifos
548.4143597293613	39.90253516872876	Chlorpyrifos
548.5543732762758	-3.86331	Chlorpyrifos
548.6943868231904	-47.6292	Chlorpyrifos
548.8344003701048	-91.395	Chlorpyrifos
548.9744139170193	-135.161	Chlorpyrifos
549.1144274639338	-108.791	Chlorpyrifos
549.2544410108483	-57.5871	Chlorpyrifos
549.3944545577627	-6.38296	Chlorpyrifos
549.5344681046772	44.82115198122643	Chlorpyrifos
549.6744816515918	96.02526737981609	Chlorpyrifos
549.8144951985063	119.85336698953242	Chlorpyrifos
549.9545087454208	123.62808211293809	Chlorpyrifos
550.0945222923352	127.40279723634376	Chlorpyrifos
550.2345358392497	131.17751235974947	Chlorpyrifos
550.3745493861643	134.9522274831582	Chlorpyrifos
550.5145629330787	120.46548926380768	Chlorpyrifos
550.6545764799932	80.33066788356508	Chlorpyrifos
550.7945900269077	40.19584650335509	Chlorpyrifos
550.9346035738222	0.06102512314509312	Chlorpyrifos
551.0746171207367	-40.0738	Chlorpyrifos
551.2146306676511	-67.5397	Chlorpyrifos
551.3546442145657	-57.911	Chlorpyrifos
551.4946577614802	-48.2822	Chlorpyrifos
551.6346713083947	-38.6534	Chlorpyrifos
551.7746848553091	-29.0246	Chlorpyrifos
551.9146984022236	-19.8843	Chlorpyrifos
552.0547119491381	-15.4925	Chlorpyrifos
552.1947254960526	-11.1007	Chlorpyrifos
552.3347390429672	-6.70892	Chlorpyrifos
552.4747525898816	-2.31713	Chlorpyrifos
552.6147661367961	2.0746742553302506	Chlorpyrifos
552.7547796837106	17.254879052469764	Chlorpyrifos
552.894793230625	33.22262847896935	Chlorpyrifos
553.0348067775396	49.1903779054819	Chlorpyrifos
553.174820324454	65.15812733196853	Chlorpyrifos
553.3148338713686	81.12587675848108	Chlorpyrifos
553.4548474182831	93.47357646498472	Chlorpyrifos
553.5948609651975	95.21881053447105	Chlorpyrifos
553.734874512112	96.96404460395738	Chlorpyrifos
553.8748880590265	98.7092786734437	Chlorpyrifos
554.0149016059411	100.45451274293146	Chlorpyrifos
554.1549151528554	104.28326961223006	Chlorpyrifos
554.29492869977	128.37849659488165	Chlorpyrifos
554.4349422466845	152.47372357751365	Chlorpyrifos
554.574955793599	176.56895056014565	Chlorpyrifos
554.7149693405134	200.66417754277768	Chlorpyrifos
554.8549828874279	224.75940452540968	Chlorpyrifos
554.9949964343425	173.0713337315567	Chlorpyrifos
555.135009981257	115.84664114937112	Chlorpyrifos
555.2750235281715	58.621948567185484	Chlorpyrifos
555.4150370750859	1.3972559849998767	Chlorpyrifos
555.5550506220004	-55.8274	Chlorpyrifos
555.6950641689149	-44.9259	Chlorpyrifos
555.8350777158294	-13.7449	Chlorpyrifos
555.975091262744	17.436172635965093	Chlorpyrifos
556.1151048096584	48.617214750714496	Chlorpyrifos
556.2551183565729	79.79825686546391	Chlorpyrifos
556.3951319034874	148.01615467292422	Chlorpyrifos
556.5351454504018	239.98294783270157	Chlorpyrifos
556.6751589973164	331.94974099255353	Chlorpyrifos
556.8151725442308	423.9165341522561	Chlorpyrifos
556.9551860911454	515.8833273121081	Chlorpyrifos
557.0951996380599	509.45391985438766	Chlorpyrifos
557.2352131849743	381.78370476870765	Chlorpyrifos
557.3752267318888	254.11348968302775	Chlorpyrifos
557.5152402788033	126.44327459734778	Chlorpyrifos
557.6552538257179	-1.22694	Chlorpyrifos
557.7952673726322	-67.3838	Chlorpyrifos
557.9352809195468	19.511540181971114	Chlorpyrifos
558.0752944664613	106.40692624101209	Chlorpyrifos
558.2153080133758	193.30231230005307	Chlorpyrifos
558.3553215602902	280.19769835909403	Chlorpyrifos
558.4953351072047	354.29018227808285	Chlorpyrifos
558.6353486541193	339.0733315484265	Chlorpyrifos
558.7753622010338	323.8564808187825	Chlorpyrifos
558.9153757479482	308.6396300891385	Chlorpyrifos
559.0553892948627	293.4227793594944	Chlorpyrifos
559.1954028417772	278.2059286298504	Chlorpyrifos
559.3354163886917	203.554544497792	Chlorpyrifos
559.4754299356061	126.68832740280664	Chlorpyrifos
559.6154434825207	49.822110307758905	Chlorpyrifos
559.7554570294352	-27.0441	Chlorpyrifos
559.8954705763497	-103.91	Chlorpyrifos
560.0354841232642	-99.8911	Chlorpyrifos
560.1754976701786	-75.9991	Chlorpyrifos
560.3155112170932	-52.107	Chlorpyrifos
560.4555247640076	-28.2149	Chlorpyrifos
560.5955383109222	-4.32289	Chlorpyrifos
560.7355518578366	18.091045685938735	Chlorpyrifos
560.8755654047511	39.67878229122193	Chlorpyrifos
561.0155789516656	61.26651889650512	Chlorpyrifos
561.1555924985801	82.85425550178832	Chlorpyrifos
561.2956060454947	104.44199210708904	Chlorpyrifos
561.435619592409	112.84065210349772	Chlorpyrifos
561.5756331393236	106.9598893383297	Chlorpyrifos
561.7156466862381	101.07912657316645	Chlorpyrifos
561.8556602331525	95.1983638080032	Chlorpyrifos
561.995673780067	89.31760104283995	Chlorpyrifos
562.1356873269815	87.6542046624279	Chlorpyrifos
562.2757008738961	95.00041922799201	Chlorpyrifos
562.4157144208106	102.34663379355015	Chlorpyrifos
562.555727967725	109.6928483591083	Chlorpyrifos
562.6957415146395	117.03906292466647	Chlorpyrifos
562.835755061554	120.01531978389744	Chlorpyrifos
562.9757686084685	99.62261211993231	Chlorpyrifos
563.1157821553829	79.22990445596719	Chlorpyrifos
563.2557957022975	58.83719679198551	Chlorpyrifos
563.395809249212	38.4444891280204	Chlorpyrifos
563.5358227961265	18.051781464055278	Chlorpyrifos
563.6758363430409	118.84610871508868	Chlorpyrifos
563.8158498899554	220.09881179764847	Chlorpyrifos
563.95586343687	321.35151488029044	Chlorpyrifos
564.0958769837844	422.604217962768	Chlorpyrifos
564.235890530699	523.85692104541	Chlorpyrifos
564.3759040776134	483.7374909630558	Chlorpyrifos
564.5159176245279	415.66702027102576	Chlorpyrifos
564.6559311714424	347.59654957899573	Chlorpyrifos
564.7959447183568	279.52607888696565	Chlorpyrifos
564.9359582652714	211.45560819488037	Chlorpyrifos
565.0759718121859	153.6832046222251	Chlorpyrifos
565.2159853591004	151.0025911255785	Chlorpyrifos
565.3559989060149	148.3219776289319	Chlorpyrifos
565.4960124529293	145.64136413228528	Chlorpyrifos
565.6360259998438	142.96075063563865	Chlorpyrifos
565.7760395467583	140.28013713899205	Chlorpyrifos
565.9160530936729	168.77426320447378	Chlorpyrifos
566.0560666405873	197.38792555305272	Chlorpyrifos
566.1960801875018	226.00158790163158	Chlorpyrifos
566.3360937344163	254.6152502502105	Chlorpyrifos
566.4761072813308	283.22891259878935	Chlorpyrifos
566.6161208282452	303.6724218384654	Chlorpyrifos
566.7561343751597	322.4999845098611	Chlorpyrifos
566.8961479220743	341.327547181272	Chlorpyrifos
567.0361614689888	360.1551098526677	Chlorpyrifos
567.1761750159033	378.98267252406333	Chlorpyrifos
567.3161885628177	364.9857225502664	Chlorpyrifos
567.4562021097322	335.0808702109013	Chlorpyrifos
567.5962156566468	305.1760178715118	Chlorpyrifos
567.7362292035612	275.2711655321709	Chlorpyrifos
567.8762427504757	245.36631319278146	Chlorpyrifos
568.0162562973902	229.6790681229089	Chlorpyrifos
568.1562698443047	227.52892211486497	Chlorpyrifos
568.2962833912192	225.37877610682114	Chlorpyrifos
568.4362969381336	223.22863009877727	Chlorpyrifos
568.5763104850482	221.07848409073165	Chlorpyrifos
568.7163240319627	221.15887229987922	Chlorpyrifos
568.8563375788772	225.36438732869468	Chlorpyrifos
568.9963511257916	229.56990235751013	Chlorpyrifos
569.1363646727061	233.77541738632559	Chlorpyrifos
569.2763782196206	237.98093241514104	Chlorpyrifos
569.4163917665351	244.2023288762604	Chlorpyrifos
569.5564053134497	259.03758560028507	Chlorpyrifos
569.6964188603641	273.8728423242976	Chlorpyrifos
569.8364324072786	288.70809904831026	Chlorpyrifos
569.9764459541931	303.5433557723228	Chlorpyrifos
570.1164595011076	316.8082051420315	Chlorpyrifos
570.256473048022	276.2272475219029	Chlorpyrifos
570.3964865949365	235.64628990177425	Chlorpyrifos
570.5365001418511	195.0653322816127	Chlorpyrifos
570.6765136887656	154.4843746614841	Chlorpyrifos
570.81652723568	113.90341704135547	Chlorpyrifos
570.9565407825945	100.88501806111097	Chlorpyrifos
571.096554329509	92.09363289621757	Chlorpyrifos
571.2365678764236	83.30224773131702	Chlorpyrifos
571.3765814233379	74.51086256643075	Chlorpyrifos
571.5165949702525	65.71947740153021	Chlorpyrifos
571.656608517167	72.55860362068401	Chlorpyrifos
571.7966220640815	85.91539699901409	Chlorpyrifos
571.936635610996	99.27219037734416	Chlorpyrifos
572.0766491579104	112.62898375567424	Chlorpyrifos
572.216662704825	125.98577713401515	Chlorpyrifos
572.3566762517395	136.82891578182026	Chlorpyrifos
572.496689798654	145.56856370699447	Chlorpyrifos
572.6367033455684	154.30821163216865	Chlorpyrifos
572.7767168924829	163.0478595573429	Chlorpyrifos
572.9167304393974	171.78750748251707	Chlorpyrifos
573.0567439863119	210.7445709205581	Chlorpyrifos
573.1967575332264	298.3581060368372	Chlorpyrifos
573.3367710801409	385.97164115304514	Chlorpyrifos
573.4767846270554	473.5851762692532	Chlorpyrifos
573.6167981739699	561.1987113854611	Chlorpyrifos
573.7568117208843	613.596018634362	Chlorpyrifos
573.8968252677988	542.43739120145	Chlorpyrifos
574.0368388147133	471.278763768538	Chlorpyrifos
574.1768523616279	400.1201363355682	Chlorpyrifos
574.3168659085424	328.96150890265625	Chlorpyrifos
574.4568794554568	260.98793137858223	Chlorpyrifos
574.5968930023713	242.47774411988132	Chlorpyrifos
574.7369065492858	223.96755686118044	Chlorpyrifos
574.8769200962004	205.45736960246447	Chlorpyrifos
575.0169336431147	186.94718234377856	Chlorpyrifos
575.1569471900293	168.43699508506262	Chlorpyrifos
575.2969607369438	161.3106211395228	Chlorpyrifos
575.4369742838583	155.46051512742204	Chlorpyrifos
575.5769878307727	149.61040911532132	Chlorpyrifos
575.7170013776872	143.7603031032206	Chlorpyrifos
575.8570149246018	137.91019709111512	Chlorpyrifos
575.9970284715163	187.7903907775428	Chlorpyrifos
576.1370420184307	257.4676087290158	Chlorpyrifos
576.2770555653452	327.1448266804888	Chlorpyrifos
576.4170691122597	396.82204463196183	Chlorpyrifos
576.5570826591742	466.49926258343487	Chlorpyrifos
576.6970962060886	530.1393434377488	Chlorpyrifos
576.8371097530032	499.93828898650764	Chlorpyrifos
576.9771232999177	469.73723453529095	Chlorpyrifos
577.1171368468322	439.53618008407426	Chlorpyrifos
577.2571503937467	409.3351256328577	Chlorpyrifos
577.3971639406611	379.134071181641	Chlorpyrifos
577.5371774875756	393.29289529324785	Chlorpyrifos
577.6771910344901	412.42784907429996	Chlorpyrifos
577.8172045814047	431.56280285536764	Chlorpyrifos
577.9572181283191	450.6977566364198	Chlorpyrifos
578.0972316752336	469.8327104174719	Chlorpyrifos
578.2372452221481	480.38919634902857	Chlorpyrifos
578.3772587690626	487.8975475242177	Chlorpyrifos
578.5172723159772	495.405898699413	Chlorpyrifos
578.6572858628915	502.914249874596	Chlorpyrifos
578.7972994098061	510.4226010497913	Chlorpyrifos
578.9373129567206	507.88295086097565	Chlorpyrifos
579.077326503635	497.9627112558961	Chlorpyrifos
579.2173400505495	488.0424716508166	Chlorpyrifos
579.357353597464	478.1222320457371	Chlorpyrifos
579.4973671443786	468.20199244064946	Chlorpyrifos
579.6373806912931	443.52797576213385	Chlorpyrifos
579.7773942382075	398.07505052258034	Chlorpyrifos
579.917407785122	352.6221252830268	Chlorpyrifos
580.0574213320365	307.1692000434732	Chlorpyrifos
580.197434878951	261.7162748039197	Chlorpyrifos
580.3374484258654	237.86877937769447	Chlorpyrifos
580.47746197278	277.5067245943579	Chlorpyrifos
580.6174755196945	317.14466981098917	Chlorpyrifos
580.757489066609	356.78261502762047	Chlorpyrifos
580.8975026135234	396.42056024425165	Chlorpyrifos
581.0375161604379	431.99767882489306	Chlorpyrifos
581.1775297073524	427.7836762046409	Chlorpyrifos
581.3175432542669	423.5696735843888	Chlorpyrifos
581.4575568011815	419.3556709641333	Chlorpyrifos
581.5975703480959	415.1416683438812	Chlorpyrifos
581.7375838950104	410.927665723629	Chlorpyrifos
581.8775974419249	374.078940364727	Chlorpyrifos
582.0176109888394	334.82267615398024	Chlorpyrifos
582.1576245357539	295.5664119432016	Chlorpyrifos
582.2976380826683	256.31014773248677	Chlorpyrifos
582.4376516295829	217.05388352170814	Chlorpyrifos
582.5776651764974	204.40996551899903	Chlorpyrifos
582.7176787234118	199.71567644321718	Chlorpyrifos
582.8576922703263	195.0213873674353	Chlorpyrifos
582.9977058172408	190.32709829165344	Chlorpyrifos
583.1377193641554	185.63280921586775	Chlorpyrifos
583.2777329110698	169.39010509695834	Chlorpyrifos
583.4177464579843	145.7230001604019	Chlorpyrifos
583.5577600048988	122.05589522384545	Chlorpyrifos
583.6977735518133	98.38879028728904	Chlorpyrifos
583.8377870987277	74.72168535073261	Chlorpyrifos
583.9778006456422	46.85849965952956	Chlorpyrifos
584.1178141925568	13.812062490360457	Chlorpyrifos
584.2578277394713	-19.2344	Chlorpyrifos
584.3978412863858	-52.2808	Chlorpyrifos
584.5378548333002	-85.3272	Chlorpyrifos
584.6778683802147	-97.59	Chlorpyrifos
584.8178819271292	-57.9836	Chlorpyrifos
584.9578954740437	-18.3772	Chlorpyrifos
585.0979090209582	21.22925203480351	Chlorpyrifos
585.2379225678727	60.83567303611227	Chlorpyrifos
585.3779361147872	93.23342817552077	Chlorpyrifos
585.5179496617017	75.06017034256973	Chlorpyrifos
585.6579632086161	56.88691250961869	Chlorpyrifos
585.7979767555307	38.71365467665289	Chlorpyrifos
585.9379903024451	20.5403968437166	Chlorpyrifos
586.0780038493597	2.3671390107507833	Chlorpyrifos
586.2180173962741	-15.3819	Chlorpyrifos
586.3580309431886	-33.1148	Chlorpyrifos
586.4980444901031	-50.8478	Chlorpyrifos
586.6380580370176	-68.5807	Chlorpyrifos
586.7780715839322	-86.3136	Chlorpyrifos
586.9180851308466	-82.8017	Chlorpyrifos
587.0580986777611	-74.0497	Chlorpyrifos
587.1981122246756	-65.2977	Chlorpyrifos
587.3381257715901	-56.5457	Chlorpyrifos
587.4781393185045	-47.7937	Chlorpyrifos
587.618152865419	-11.0422	Chlorpyrifos
587.7581664123336	41.401566074672786	Chlorpyrifos
587.8981799592481	93.84538142946586	Chlorpyrifos
588.0381935061625	146.2891967842589	Chlorpyrifos
588.178207053077	198.733012139052	Chlorpyrifos
588.3182205999915	251.17682749384502	Chlorpyrifos
588.458234146906	164.09573813431837	Chlorpyrifos
588.5982476938204	71.71443673854705	Chlorpyrifos
588.738261240735	-20.6669	Chlorpyrifos
588.8782747876495	-113.048	Chlorpyrifos
589.018288334564	-205.429	Chlorpyrifos
589.1583018814785	-197.575	Chlorpyrifos
589.2983154283929	-164.989	Chlorpyrifos
589.4383289753075	-132.403	Chlorpyrifos
589.5783425222219	-99.8169	Chlorpyrifos
589.7183560691365	-67.2309	Chlorpyrifos
589.8583696160509	-29.183	Chlorpyrifos
589.9983831629654	11.926638749483885	Chlorpyrifos
590.1383967098799	53.03630047715902	Chlorpyrifos
590.2784102567944	94.14596220483418	Chlorpyrifos
590.418423803709	135.25562393254268	Chlorpyrifos
590.5584373506234	145.4861800505092	Chlorpyrifos
590.6984508975379	122.19483919702208	Chlorpyrifos
590.8384644444524	98.90349834353492	Chlorpyrifos
590.9784779913668	75.61215749004782	Chlorpyrifos
591.1184915382813	52.32081663656069	Chlorpyrifos
591.2585050851958	21.895488918055158	Chlorpyrifos
591.3985186321104	-23.8174	Chlorpyrifos
591.5385321790249	-69.5304	Chlorpyrifos
591.6785457259393	-115.243	Chlorpyrifos
591.8185592728538	-160.956	Chlorpyrifos
591.9585728197683	-194.084	Chlorpyrifos
592.0985863666828	-159.569	Chlorpyrifos
592.2385999135972	-125.055	Chlorpyrifos
592.3786134605118	-90.5402	Chlorpyrifos
592.5186270074263	-56.0256	Chlorpyrifos
592.6586405543408	-21.511	Chlorpyrifos
592.7986541012552	-11.9462	Chlorpyrifos
592.9386676481697	-2.49261	Chlorpyrifos
593.0786811950843	6.96094216944206	Chlorpyrifos
593.2186947419987	16.41449412865578	Chlorpyrifos
593.3587082889132	25.86804608788485	Chlorpyrifos
593.4987218358277	46.71746880107966	Chlorpyrifos
593.6387353827422	69.83097646608095	Chlorpyrifos
593.7787489296567	92.94448413108223	Chlorpyrifos
593.9187624765711	116.05799179608353	Chlorpyrifos
594.0587760234857	139.1714994611036	Chlorpyrifos
594.1987895704002	173.72608959301138	Chlorpyrifos
594.3388031173147	213.84106160036742	Chlorpyrifos
594.4788166642292	253.95603360772353	Chlorpyrifos
594.6188302111436	294.07100561507957	Chlorpyrifos
594.7588437580581	334.1859776224357	Chlorpyrifos
594.8988573049726	331.2448165872677	Chlorpyrifos
595.0388708518872	287.20659393835206	Chlorpyrifos
595.1788843988016	243.16837128947208	Chlorpyrifos
595.3188979457161	199.13014864059215	Chlorpyrifos
595.4589114926306	155.09192599171226	Chlorpyrifos
595.5989250395451	119.49197808681015	Chlorpyrifos
595.7389385864595	99.54019961283888	Chlorpyrifos
595.878952133374	79.58842113886763	Chlorpyrifos
596.0189656802886	59.63664266488018	Chlorpyrifos
596.1589792272031	39.68486419090894	Chlorpyrifos
596.2989927741176	27.658736633738464	Chlorpyrifos
596.439006321032	49.63585909132509	Chlorpyrifos
596.5790198679465	71.6129815489117	Chlorpyrifos
596.7190334148611	93.59010400651617	Chlorpyrifos
596.8590469617754	115.56722646408495	Chlorpyrifos
596.99906050869	137.25674564693819	Chlorpyrifos
597.1390740556045	148.85819167682777	Chlorpyrifos
597.279087602519	160.45963770671736	Chlorpyrifos
597.4191011494335	172.06108373660692	Chlorpyrifos
597.5591146963479	183.6625297664965	Chlorpyrifos
597.6991282432625	195.26397579639553	Chlorpyrifos
597.839141790177	206.3229766096785	Chlorpyrifos
597.9791553370915	217.29834035292427	Chlorpyrifos
598.119168884006	228.27370409617004	Chlorpyrifos
598.2591824309204	239.2490678394158	Chlorpyrifos
598.3991959778349	250.22443158266154	Chlorpyrifos
598.5392095247494	252.1356726847308	Chlorpyrifos
598.679223071664	250.25604024000276	Chlorpyrifos
598.8192366185784	248.37640779527624	Chlorpyrifos
598.9592501654929	246.49677535054974	Chlorpyrifos
599.0992637124074	244.61714290582321	Chlorpyrifos
599.2392772593219	246.07515830192372	Chlorpyrifos
599.3792908062363	250.3331861913553	Chlorpyrifos
599.5193043531508	254.5912140807869	Chlorpyrifos
599.6593179000654	258.8492419702219	Chlorpyrifos
599.7993314469799	263.1072698596535	Chlorpyrifos
599.9393449938943	267.36529774908513	Chlorpyrifos
600.0793585408088	266.847810430279	Chlorpyrifos
600.2193720877233	262.04558598782245	Chlorpyrifos
600.3593856346379	283.14991502861096	Chlorpyrifos
600.4993991815522	259.4858134610351	Chlorpyrifos
600.6394127284668	276.4940080977838	Chlorpyrifos
600.7794262753813	251.4066647554527	Chlorpyrifos
600.9194398222958	292.61630081280447	Chlorpyrifos
601.0594533692102	271.4222937967599	Chlorpyrifos
601.1994669161247	266.57802336512856	Chlorpyrifos
601.3394804630393	246.46777891343922	Chlorpyrifos
601.4794940099538	314.04596671079435	Chlorpyrifos
601.6195075568683	302.58525505708394	Chlorpyrifos
601.7595211037827	317.1424872612823	Chlorpyrifos
601.8995346506972	307.9646328763245	Chlorpyrifos
602.0395481976117	306.76192361270495	Chlorpyrifos
602.1795617445262	303.09299738833016	Chlorpyrifos
602.3195752914407	293.60553907978885	Chlorpyrifos
602.4595888383552	312.0154123432494	Chlorpyrifos
602.5996023852697	330.9069567813666	Chlorpyrifos
602.7396159321842	324.70454634026856	Chlorpyrifos
602.8796294790986	341.61478549057523	Chlorpyrifos
603.0196430260132	331.02667424830497	Chlorpyrifos
603.1596565729276	319.3848254058642	Chlorpyrifos
603.2996701198422	356.5641718401474	Chlorpyrifos
603.4396836667567	330.4598347200612	Chlorpyrifos
603.5796972136711	368.8391028013577	Chlorpyrifos
603.7197107605856	304.9894616846338	Chlorpyrifos
603.8597243075001	339.80666486457835	Chlorpyrifos
603.9997378544147	343.2454702771598	Chlorpyrifos
604.139751401329	309.5633407005409	Chlorpyrifos
604.2797649482436	346.91407101412113	Chlorpyrifos
604.4197784951581	351.8780994893726	Chlorpyrifos
604.5597920420726	384.55467881753464	Chlorpyrifos
604.699805588987	367.24269431410943	Chlorpyrifos
604.8398191359015	388.20273099562223	Chlorpyrifos
604.9798326828161	402.3741794482079	Chlorpyrifos
605.1198462297306	367.2280623262195	Chlorpyrifos
605.259859776645	381.01464571000264	Chlorpyrifos
605.3998733235595	376.18275928663536	Chlorpyrifos
605.539886870474	360.425093436628	Chlorpyrifos
605.6799004173885	408.2245241822892	Chlorpyrifos
605.8199139643029	383.0637559223715	Chlorpyrifos
605.9599275112175	423.10431031605475	Chlorpyrifos
606.099941058132	384.7791441504132	Chlorpyrifos
606.2399546050465	462.35921684942434	Chlorpyrifos
606.379968151961	422.682283927517	Chlorpyrifos
606.5199816988754	431.4654925101226	Chlorpyrifos
606.65999524579	461.64181652506676	Chlorpyrifos
606.8000087927044	484.2545689102658	Chlorpyrifos
606.940022339619	502.7967876468001	Chlorpyrifos
607.0800358865334	524.1841890156674	Chlorpyrifos
607.2200494334479	530.4021028369964	Chlorpyrifos
607.3600629803624	579.4903474498485	Chlorpyrifos
607.5000765272769	581.869062901421	Chlorpyrifos
607.6400900741914	596.6593583412545	Chlorpyrifos
607.7801036211058	612.2270988748747	Chlorpyrifos
607.9201171680204	631.9681282498823	Chlorpyrifos
608.0601307149349	707.140389398035	Chlorpyrifos
608.2001442618493	691.678620845382	Chlorpyrifos
608.3401578087638	686.5614277186583	Chlorpyrifos
608.4801713556783	711.4371729605076	Chlorpyrifos
608.6201849025929	722.0119477147568	Chlorpyrifos
608.7601984495074	736.1620014122763	Chlorpyrifos
608.9002119964218	789.5230179678933	Chlorpyrifos
609.0402255433363	813.2986650429094	Chlorpyrifos
609.1802390902508	792.5736691137381	Chlorpyrifos
609.3202526371653	853.0569871962934	Chlorpyrifos
609.4602661840797	834.8296851215657	Chlorpyrifos
609.6002797309943	908.1250913508758	Chlorpyrifos
609.7402932779088	889.1780279260596	Chlorpyrifos
609.8803068248233	923.6966065920426	Chlorpyrifos
610.0203203717377	926.4802102371584	Chlorpyrifos
610.1603339186522	922.3092463674869	Chlorpyrifos
610.3003474655668	936.4425972150727	Chlorpyrifos
610.4403610124812	970.8762030626589	Chlorpyrifos
610.5803745593958	1000.9341809111551	Chlorpyrifos
610.7203881063102	1005.8506111268383	Chlorpyrifos
610.8604016532247	1039.1705942279034	Chlorpyrifos
611.0004152001392	1061.1447463062145	Chlorpyrifos
611.1404287470536	1089.6465199433048	Chlorpyrifos
611.2804422939682	1119.9439355351308	Chlorpyrifos
611.4204558408826	1091.371497068359	Chlorpyrifos
611.5604693877972	1132.6555173970455	Chlorpyrifos
611.7004829347117	1120.5636903151367	Chlorpyrifos
611.8404964816261	1133.642694705123	Chlorpyrifos
611.9805100285406	1175.936516665629	Chlorpyrifos
612.1205235754551	1224.1038369872583	Chlorpyrifos
612.2605371223697	1213.4979650698037	Chlorpyrifos
612.4005506692841	1251.9487999346725	Chlorpyrifos
612.5405642161986	1291.5812277551406	Chlorpyrifos
612.6805777631131	1268.54936811136	Chlorpyrifos
612.8205913100276	1374.6217960878635	Chlorpyrifos
612.960604856942	1274.118588707706	Chlorpyrifos
613.1006184038565	1367.2863736189859	Chlorpyrifos
613.2406319507711	1371.1437563664945	Chlorpyrifos
613.3806454976856	1402.0734378012235	Chlorpyrifos
613.521	1412.7570841655433	Chlorpyrifos
613.6606725915145	1433.006924801769	Chlorpyrifos
613.800686138429	1448.597618354023	Chlorpyrifos
613.9406996853436	1455.4347622033754	Chlorpyrifos
614.080713232258	1478.347380536181	Chlorpyrifos
614.2207267791725	1492.3926155236393	Chlorpyrifos
614.360740326087	1504.0157968018214	Chlorpyrifos
614.5007538730015	1569.858019527715	Chlorpyrifos
614.640767419916	1527.058233785246	Chlorpyrifos
614.7807809668304	1545.7897338750151	Chlorpyrifos
614.920794513745	1535.6768530916254	Chlorpyrifos
615.0608080606594	1624.8702403988045	Chlorpyrifos
615.200821607574	1588.2063400383574	Chlorpyrifos
615.3408351544884	1678.1190284701484	Chlorpyrifos
615.4808487014029	1624.7120191970862	Chlorpyrifos
615.6208622483174	1680.2600467044138	Chlorpyrifos
615.7608757952319	1731.3488258797147	Chlorpyrifos
615.9008893421465	1770.5607895800072	Chlorpyrifos
616.0409028890609	1734.2420627023923	Chlorpyrifos
616.1809164359754	1810.4396520357334	Chlorpyrifos
616.3209299828899	1800.1375682870107	Chlorpyrifos
616.4609435298044	1805.613866542104	Chlorpyrifos
616.6009570767188	1817.4549875534365	Chlorpyrifos
616.7409706236333	1855.1851565509744	Chlorpyrifos
616.8809841705479	1864.9226685908773	Chlorpyrifos
617.0209977174624	1904.0298978899448	Chlorpyrifos
617.1610112643768	1929.5452712922793	Chlorpyrifos
617.3010248112913	1915.5237494513162	Chlorpyrifos
617.4410383582058	1951.7660458837706	Chlorpyrifos
617.5810519051204	1990.379068958801	Chlorpyrifos
617.7210654520347	1973.7404017698825	Chlorpyrifos
617.8610789989493	1993.4844030871711	Chlorpyrifos
618.0010925458638	2037.4577142355251	Chlorpyrifos
618.1411060927783	2043.9497003678398	Chlorpyrifos
618.2811196396927	2073.3848123413936	Chlorpyrifos
618.4211331866072	2091.928386693377	Chlorpyrifos
618.5611467335218	2098.6168420714293	Chlorpyrifos
618.7011602804363	2132.0172681935283	Chlorpyrifos
618.8411738273508	2131.2334921889374	Chlorpyrifos
618.9811873742652	2164.35452033236	Chlorpyrifos
619.1212009211797	2198.8564351705295	Chlorpyrifos
619.2612144680942	2183.240241397329	Chlorpyrifos
619.4012280150087	2235.174295740124	Chlorpyrifos
619.5412415619232	2248.117203189234	Chlorpyrifos
619.6812551088377	2263.2642706170896	Chlorpyrifos
619.8212686557522	2271.3813502741305	Chlorpyrifos
619.9612822026667	2302.8888245733397	Chlorpyrifos
620.1012957495811	2297.550577374976	Chlorpyrifos
620.2413092964956	2322.617238757749	Chlorpyrifos
620.3813228434101	2374.0645507421114	Chlorpyrifos
620.5213363903247	2378.8174439224604	Chlorpyrifos
620.6613499372392	2401.3436098698835	Chlorpyrifos
620.8013634841536	2402.5551784201984	Chlorpyrifos
620.9413770310681	2425.925952025317	Chlorpyrifos
621.0813905779826	2456.60908506547	Chlorpyrifos
621.2214041248972	2432.0829891501617	Chlorpyrifos
621.3614176718115	2486.9059845454044	Chlorpyrifos
621.5014312187261	2501.4925265296292	Chlorpyrifos
621.6414447656406	2516.9957586116057	Chlorpyrifos
621.7814583125551	2531.470941248299	Chlorpyrifos
621.9214718594695	2569.412115503029	Chlorpyrifos
622.061485406384	2544.7107906706888	Chlorpyrifos
622.2014989532986	2590.0715777019936	Chlorpyrifos
622.3415125002131	2627.8876071140735	Chlorpyrifos
622.4815260471275	2644.37818374632	Chlorpyrifos
622.621539594042	2661.6803812265252	Chlorpyrifos
622.7615531409565	2703.9578570705166	Chlorpyrifos
622.901566687871	2710.6278115204796	Chlorpyrifos
623.0415802347854	2723.767278412487	Chlorpyrifos
623.182	2742.260918165151	Chlorpyrifos
623.3216073286145	2752.114140899387	Chlorpyrifos
623.461620875529	2787.183776951965	Chlorpyrifos
623.6016344224435	2747.0965723182317	Chlorpyrifos
623.7416479693579	2830.610053166433	Chlorpyrifos
623.8816615162724	2809.964504467166	Chlorpyrifos
624.0216750631869	2873.2459667323187	Chlorpyrifos
624.1616886101015	2840.9906900985297	Chlorpyrifos
624.3017021570159	2859.398137549701	Chlorpyrifos
624.4417157039304	2893.2258088965496	Chlorpyrifos
624.5817292508449	2946.957081751407	Chlorpyrifos
624.7217427977594	2925.594672193256	Chlorpyrifos
624.861756344674	2998.4259535959136	Chlorpyrifos
625.0017698915883	2970.6265577246613	Chlorpyrifos
625.1417834385029	3018.049828270962	Chlorpyrifos
625.2817969854174	3053.048347870154	Chlorpyrifos
625.4218105323318	3052.779552349353	Chlorpyrifos
625.5618240792463	3058.2789796523402	Chlorpyrifos
625.7018376261608	3083.4981611902635	Chlorpyrifos
625.8418511730754	3145.9914694475356	Chlorpyrifos
625.9818647199899	3117.681666001199	Chlorpyrifos
626.1218782669043	3159.759561538406	Chlorpyrifos
626.2618918138188	3182.895523647388	Chlorpyrifos
626.4019053607333	3153.592205145276	Chlorpyrifos
626.5419189076478	3205.9305501152608	Chlorpyrifos
626.6819324545622	3201.4365266070145	Chlorpyrifos
626.8219460014768	3235.0326044478884	Chlorpyrifos
626.9619595483913	3211.619944461024	Chlorpyrifos
627.1019730953058	3232.8987343649196	Chlorpyrifos
627.2419866422202	3217.16227963577	Chlorpyrifos
627.3820001891347	3174.209078049462	Chlorpyrifos
627.5220137360492	3169.3877278830737	Chlorpyrifos
627.6620272829637	3133.7980510457423	Chlorpyrifos
627.8020408298783	3104.4970829318654	Chlorpyrifos
627.9420543767927	3109.372504966529	Chlorpyrifos
628.0820679237072	3112.2909866536747	Chlorpyrifos
628.2220814706217	3044.0536530432064	Chlorpyrifos
628.3620950175361	3039.912289049594	Chlorpyrifos
628.5021085644507	3070.947358785562	Chlorpyrifos
628.6421221113651	3002.501759677557	Chlorpyrifos
628.7821356582797	2982.599816404702	Chlorpyrifos
628.9221492051942	2963.4618593991677	Chlorpyrifos
629.0621627521086	2955.02462702818	Chlorpyrifos
629.2021762990231	2961.503960670189	Chlorpyrifos
629.3421898459376	2916.4890007875497	Chlorpyrifos
629.4822033928522	2885.4291234801826	Chlorpyrifos
629.6222169397666	2901.753855388365	Chlorpyrifos
629.7622304866811	2823.151409275603	Chlorpyrifos
629.9022440335956	2871.417475967129	Chlorpyrifos
630.0422575805101	2794.596078470253	Chlorpyrifos
630.1822711274245	2823.2583278671577	Chlorpyrifos
630.322284674339	2763.6286823886458	Chlorpyrifos
630.4622982212536	2750.9842049254535	Chlorpyrifos
630.6023117681681	2741.8508295561073	Chlorpyrifos
630.7423253150826	2702.5374679179918	Chlorpyrifos
630.882338861997	2707.092736465409	Chlorpyrifos
631.0223524089115	2651.644248212061	Chlorpyrifos
631.162365955826	2635.2666327969723	Chlorpyrifos
631.3023795027405	2621.9879497454835	Chlorpyrifos
631.442393049655	2654.078169611419	Chlorpyrifos
631.5824065965695	2636.2327162050615	Chlorpyrifos
631.722420143484	2574.947898632631	Chlorpyrifos
631.8624336903985	2561.1365563872882	Chlorpyrifos
632.0024472373129	2586.119385984766	Chlorpyrifos
632.1424607842275	2545.4037409747557	Chlorpyrifos
632.2824743311419	2501.4900163241664	Chlorpyrifos
632.4224878780565	2516.4540937519305	Chlorpyrifos
632.562501424971	2497.411958174021	Chlorpyrifos
632.7025149718854	2471.7615032426056	Chlorpyrifos
632.8425285187999	2433.654569996882	Chlorpyrifos
632.9825420657144	2415.753363947117	Chlorpyrifos
633.122555612629	2336.1238828232463	Chlorpyrifos
633.2625691595434	2367.601977733797	Chlorpyrifos
633.4025827064579	2369.586896238681	Chlorpyrifos
633.5425962533724	2350.452725330813	Chlorpyrifos
633.6826098002869	2311.0661434946783	Chlorpyrifos
633.8226233472013	2266.8590687463593	Chlorpyrifos
633.9626368941158	2277.750056196949	Chlorpyrifos
634.1026504410304	2280.7974178777436	Chlorpyrifos
634.2426639879449	2263.3690023039917	Chlorpyrifos
634.3826775348593	2251.6725031687783	Chlorpyrifos
634.5226910817738	2204.963755142825	Chlorpyrifos
634.6627046286883	2174.0489751001605	Chlorpyrifos
634.8027181756028	2185.2374424496174	Chlorpyrifos
634.9427317225172	2164.3361777937507	Chlorpyrifos
635.0827452694318	2143.356846848277	Chlorpyrifos
635.2227588163463	2106.68400655822	Chlorpyrifos
635.3627723632608	2130.1442638525323	Chlorpyrifos
635.5027859101752	2103.5702526075665	Chlorpyrifos
635.6427994570897	2088.02924225908	Chlorpyrifos
635.7828130040043	2008.179154584831	Chlorpyrifos
635.9228265509187	2002.2140092148513	Chlorpyrifos
636.0628400978333	2014.1374466041323	Chlorpyrifos
636.2028536447477	1984.0867472441396	Chlorpyrifos
636.3428671916622	1951.041409639329	Chlorpyrifos
636.4828807385767	1940.3651675437757	Chlorpyrifos
636.6228942854912	1919.0300065634033	Chlorpyrifos
636.7629078324057	1912.6384581307075	Chlorpyrifos
636.9029213793202	1873.4785726742002	Chlorpyrifos
637.0429349262347	1894.9047469624484	Chlorpyrifos
637.1829484731492	1844.9519524865311	Chlorpyrifos
637.3229620200636	1849.7708651617688	Chlorpyrifos
637.4629755669781	1840.929685423283	Chlorpyrifos
637.6029891138926	1834.6348349130492	Chlorpyrifos
637.7430026608072	1795.0292807215164	Chlorpyrifos
637.8830162077217	1755.5341899573557	Chlorpyrifos
638.0230297546361	1763.3632736924155	Chlorpyrifos
638.1630433015506	1742.5333245778343	Chlorpyrifos
638.3030568484651	1697.5213414785399	Chlorpyrifos
638.4430703953796	1652.6010536179388	Chlorpyrifos
638.583083942294	1685.5194076290943	Chlorpyrifos
638.7230974892086	1643.6105709470028	Chlorpyrifos
638.8631110361231	1623.8302978097126	Chlorpyrifos
639.0031245830376	1652.346330392971	Chlorpyrifos
639.143138129952	1564.7868852677402	Chlorpyrifos
639.2831516768665	1546.8442528084952	Chlorpyrifos
639.4231652237811	1558.6870972467198	Chlorpyrifos
639.5631787706955	1519.8382320423648	Chlorpyrifos
639.70319231761	1528.731036438753	Chlorpyrifos
639.8432058645245	1476.1042698389808	Chlorpyrifos
639.983219411439	1494.9182190951594	Chlorpyrifos
640.1232329583535	1448.2613902610362	Chlorpyrifos
640.263246505268	1405.369058461952	Chlorpyrifos
640.4032600521825	1399.6123015010826	Chlorpyrifos
640.543273599097	1410.2799869892863	Chlorpyrifos
640.6832871460115	1403.0988903220134	Chlorpyrifos
640.823300692926	1387.2811196219793	Chlorpyrifos
640.9633142398404	1329.0109843562477	Chlorpyrifos
641.1033277867549	1355.5096950478044	Chlorpyrifos
641.2433413336694	1311.509520913216	Chlorpyrifos
641.383354880584	1302.5660341315065	Chlorpyrifos
641.5233684274984	1277.376254404497	Chlorpyrifos
641.6633819744129	1237.4011583005836	Chlorpyrifos
641.8033955213274	1237.1910175058476	Chlorpyrifos
641.9434090682419	1199.071099674312	Chlorpyrifos
642.0834226151563	1208.0667914208607	Chlorpyrifos
642.2234361620708	1170.7940330246333	Chlorpyrifos
642.3634497089854	1183.7227299830065	Chlorpyrifos
642.5034632558999	1171.8708957441677	Chlorpyrifos
642.6434768028143	1111.004374353026	Chlorpyrifos
642.7834903497288	1096.8858994902873	Chlorpyrifos
642.9235038966433	1070.908051192338	Chlorpyrifos
643.0635174435579	1080.1034892107964	Chlorpyrifos
643.2035309904722	1060.2341152966012	Chlorpyrifos
643.3435445373868	1009.4629676757241	Chlorpyrifos
643.4835580843013	1036.0062154355332	Chlorpyrifos
643.6235716312158	962.4834257380107	Chlorpyrifos
643.7635851781303	961.0704049717422	Chlorpyrifos
643.9035987250447	1004.6915863482786	Chlorpyrifos
644.0436122719593	923.036538892514	Chlorpyrifos
644.1836258188738	877.750192934577	Chlorpyrifos
644.3236393657883	896.5776467221573	Chlorpyrifos
644.4636529127027	876.3640158896335	Chlorpyrifos
644.6036664596172	858.8947535372062	Chlorpyrifos
644.7436800065317	823.3512245816645	Chlorpyrifos
644.8836935534462	855.7108820069745	Chlorpyrifos
645.0237071003608	818.1163645371454	Chlorpyrifos
645.1637206472752	753.5107821310916	Chlorpyrifos
645.3037341941897	767.7620491501799	Chlorpyrifos
645.4437477411042	724.836448556976	Chlorpyrifos
645.5837612880186	720.5977526085815	Chlorpyrifos
645.7237748349331	721.7077738689509	Chlorpyrifos
645.8637883818476	669.039220407049	Chlorpyrifos
646.0038019287622	661.2688993957574	Chlorpyrifos
646.1438154756767	671.5732657670463	Chlorpyrifos
646.2838290225911	650.0509292198255	Chlorpyrifos
646.4238425695056	603.2646316093301	Chlorpyrifos
646.5638561164201	559.1793428145279	Chlorpyrifos
646.7038696633347	537.44494820332	Chlorpyrifos
646.843883210249	537.7380210884847	Chlorpyrifos
646.9838967571636	546.3292577526666	Chlorpyrifos
647.1239103040781	505.6208468595681	Chlorpyrifos
647.2639238509926	484.8523343079426	Chlorpyrifos
647.403937397907	458.95059818645575	Chlorpyrifos
647.5439509448215	439.8011579810703	Chlorpyrifos
647.6839644917361	442.85064649936186	Chlorpyrifos
647.8239780386506	404.63167913913816	Chlorpyrifos
647.963991585565	388.4955592694973	Chlorpyrifos
648.1040051324795	398.1546272817151	Chlorpyrifos
648.244018679394	365.8708168450824	Chlorpyrifos
648.3840322263085	353.9937408595992	Chlorpyrifos
648.524045773223	334.62850819571037	Chlorpyrifos
648.6640593201375	336.7251555238051	Chlorpyrifos
648.804072867052	298.2389610532996	Chlorpyrifos
648.9440864139665	250.07455448499877	Chlorpyrifos
649.084099960881	277.9249489660799	Chlorpyrifos
649.2241135077954	301.072259767063	Chlorpyrifos
649.3641270547099	336.01520427074354	Chlorpyrifos
649.5041406016244	313.7687695620713	Chlorpyrifos
649.644154148539	322.7421469217506	Chlorpyrifos
649.7841676954534	354.0505268611201	Chlorpyrifos
649.9241812423679	377.4355855601967	Chlorpyrifos
650.0641947892824	397.7955462885091	Chlorpyrifos
650.2042083361969	403.69640925139214	Chlorpyrifos
650.3442218831115	410.9540614111689	Chlorpyrifos
650.4842354300258	420.1282299277819	Chlorpyrifos
650.6242489769404	501.71299407906486	Chlorpyrifos
650.7642625238549	456.66591845620394	Chlorpyrifos
650.9042760707694	469.8169751929523	Chlorpyrifos
651.0442896176838	516.4968657259075	Chlorpyrifos
651.1843031645983	520.1432466801931	Chlorpyrifos
651.3243167115129	502.4283217247799	Chlorpyrifos
651.4643302584274	538.0520449915342	Chlorpyrifos
651.6043438053418	573.024148555131	Chlorpyrifos
651.7443573522563	588.7047363140056	Chlorpyrifos
651.8843708991708	590.6090841050409	Chlorpyrifos
652.0243844460853	602.8282736710439	Chlorpyrifos
652.1643979929997	579.2012335240604	Chlorpyrifos
652.3044115399143	624.2692776197373	Chlorpyrifos
652.4444250868288	669.2155994914345	Chlorpyrifos
652.5844386337433	646.3226946752145	Chlorpyrifos
652.7244521806577	662.4345092218387	Chlorpyrifos
652.8644657275722	677.6294158719182	Chlorpyrifos
653.0044792744867	712.3815542511204	Chlorpyrifos
653.1444928214012	721.5106114666305	Chlorpyrifos
653.2845063683158	708.372813368645	Chlorpyrifos
653.4245199152302	761.5881139256385	Chlorpyrifos
653.5645334621447	730.443906618979	Chlorpyrifos
653.7045470090592	782.8336413185204	Chlorpyrifos
653.8445605559737	786.2208723394463	Chlorpyrifos
653.9845741028882	818.9824283623876	Chlorpyrifos
654.1245876498026	839.9181555636985	Chlorpyrifos
654.2646011967172	871.5766353690967	Chlorpyrifos
654.4046147436317	889.5273371372155	Chlorpyrifos
654.5446282905461	867.2983746892205	Chlorpyrifos
654.6846418374606	898.5743011238111	Chlorpyrifos
654.8246553843751	885.0780762713753	Chlorpyrifos
654.9646689312897	906.5625229409468	Chlorpyrifos
655.1046824782042	931.9200625072174	Chlorpyrifos
655.2446960251186	933.0448993618578	Chlorpyrifos
655.3847095720331	1000.6866805489525	Chlorpyrifos
655.5247231189476	954.5913863298007	Chlorpyrifos
655.664736665862	985.5020856348285	Chlorpyrifos
655.8047502127765	995.4443350984318	Chlorpyrifos
655.9447637596911	1038.0392338085778	Chlorpyrifos
656.0847773066056	1010.689293136131	Chlorpyrifos
656.2247908535201	1038.0314154823577	Chlorpyrifos
656.3648044004345	1068.9573533284342	Chlorpyrifos
656.504817947349	1073.7164250439923	Chlorpyrifos
656.6448314942636	1128.0357635296089	Chlorpyrifos
656.784845041178	1124.329261778119	Chlorpyrifos
656.9248585880925	1138.0252889940477	Chlorpyrifos
657.064872135007	1152.2416749503154	Chlorpyrifos
657.2048856819215	1112.8578147438668	Chlorpyrifos
657.344899228836	1199.778993047597	Chlorpyrifos
657.4849127757504	1199.1942164663892	Chlorpyrifos
657.624926322665	1176.3806865093597	Chlorpyrifos
657.7649398695794	1229.7419847427198	Chlorpyrifos
657.904953416494	1264.6427004952636	Chlorpyrifos
658.0449669634085	1245.3683472616779	Chlorpyrifos
658.1849805103229	1252.919166997532	Chlorpyrifos
658.3249940572374	1262.2374728502243	Chlorpyrifos
658.4650076041519	1289.861361537484	Chlorpyrifos
658.6050211510665	1346.0530189100061	Chlorpyrifos
658.7450346979808	1370.3370853924832	Chlorpyrifos
658.8850482448954	1362.3846268444172	Chlorpyrifos
659.0250617918099	1361.1352062557323	Chlorpyrifos
659.1650753387244	1358.4926400441955	Chlorpyrifos
659.305088885639	1357.349363333531	Chlorpyrifos
659.4451024325533	1402.7657905566748	Chlorpyrifos
659.5851159794679	1396.647043426937	Chlorpyrifos
659.7251295263824	1412.4439325107153	Chlorpyrifos
659.8651430732968	1440.4146880261849	Chlorpyrifos
660.0051566202113	1486.2863335980285	Chlorpyrifos
660.1451701671258	1445.099830532866	Chlorpyrifos
660.2851837140404	1506.4140174780018	Chlorpyrifos
660.4251972609547	1519.2909420589572	Chlorpyrifos
660.5652108078693	1537.5445818136361	Chlorpyrifos
660.7052243547838	1568.7465217717283	Chlorpyrifos
660.8452379016983	1566.9294339826033	Chlorpyrifos
660.9852514486128	1553.9109485115412	Chlorpyrifos
661.1252649955272	1570.405602563448	Chlorpyrifos
661.2652785424418	1615.2336078615701	Chlorpyrifos
661.4052920893562	1604.1620328390975	Chlorpyrifos
661.5453056362708	1660.7609894749962	Chlorpyrifos
661.6853191831852	1659.4121667566797	Chlorpyrifos
661.8253327300997	1673.5068637599163	Chlorpyrifos
661.9653462770142	1645.3897746123298	Chlorpyrifos
662.1053598239287	1679.9334212576214	Chlorpyrifos
662.2453733708433	1680.177738894263	Chlorpyrifos
662.3853869177576	1710.6006375535524	Chlorpyrifos
662.5254004646722	1753.5906933434499	Chlorpyrifos
662.6654140115867	1747.1966507173893	Chlorpyrifos
662.8054275585012	1776.9937308124777	Chlorpyrifos
662.9454411054157	1799.6647673791147	Chlorpyrifos
663.0854546523301	1779.3469666842848	Chlorpyrifos
663.2254681992447	1798.6208873378282	Chlorpyrifos
663.3654817461592	1849.0710451586474	Chlorpyrifos
663.5054952930736	1814.232684944063	Chlorpyrifos
663.6455088399881	1881.4722389677213	Chlorpyrifos
663.7855223869026	1858.3538121205806	Chlorpyrifos
663.9255359338172	1897.6664202745312	Chlorpyrifos
664.0655494807315	1901.7051878790717	Chlorpyrifos
664.2055630276461	1909.5908028694694	Chlorpyrifos
664.3455765745606	1963.2242200037845	Chlorpyrifos
664.4855901214751	1957.7766894614767	Chlorpyrifos
664.6256036683895	1953.1466030761114	Chlorpyrifos
664.765617215304	1962.0218011731727	Chlorpyrifos
664.9056307622186	1996.025362271755	Chlorpyrifos
665.045644309133	2031.4413489222811	Chlorpyrifos
665.1856578560476	2022.8459580316705	Chlorpyrifos
665.325671402962	2070.023904097951	Chlorpyrifos
665.4656849498765	2051.102860698823	Chlorpyrifos
665.605698496791	2049.746694570244	Chlorpyrifos
665.7457120437055	2100.5715860572514	Chlorpyrifos
665.88572559062	2087.399744445453	Chlorpyrifos
666.0257391375344	2128.634459141575	Chlorpyrifos
666.165752684449	2142.210430224283	Chlorpyrifos
666.3057662313635	2151.578658301882	Chlorpyrifos
666.4457797782779	2184.5007066287417	Chlorpyrifos
666.5857933251925	2162.010192465392	Chlorpyrifos
666.7258068721069	2217.7561195196936	Chlorpyrifos
666.8658204190215	2240.2425576244063	Chlorpyrifos
667.005833965936	2232.568983772346	Chlorpyrifos
667.1458475128504	2213.978721112902	Chlorpyrifos
667.2858610597649	2256.7853125960864	Chlorpyrifos
667.4258746066794	2295.2293980272675	Chlorpyrifos
667.565888153594	2278.47697775713	Chlorpyrifos
667.7059017005083	2304.4058483123863	Chlorpyrifos
667.8459152474229	2342.364410604428	Chlorpyrifos
667.9859287943374	2329.177464731321	Chlorpyrifos
668.1259423412519	2367.5185017233343	Chlorpyrifos
668.2659558881663	2368.608451539556	Chlorpyrifos
668.4059694350808	2376.414049598705	Chlorpyrifos
668.5459829819954	2382.946893896358	Chlorpyrifos
668.6859965289098	2402.9256753777786	Chlorpyrifos
668.8260100758243	2462.8518979842306	Chlorpyrifos
668.9660236227388	2418.6099766475295	Chlorpyrifos
669.1060371696533	2440.750308663821	Chlorpyrifos
669.2460507165678	2456.416652114151	Chlorpyrifos
669.3860642634822	2496.6487057552285	Chlorpyrifos
669.5260778103968	2483.1969593592817	Chlorpyrifos
669.6660913573112	2492.7146811774987	Chlorpyrifos
669.8061049042258	2510.014917982659	Chlorpyrifos
669.9461184511403	2529.8533857666966	Chlorpyrifos
670.0861319980547	2558.6561249988104	Chlorpyrifos
670.2261455449693	2572.9456661574386	Chlorpyrifos
670.3661590918837	2584.3920631352944	Chlorpyrifos
670.5061726387983	2590.6394515961283	Chlorpyrifos
670.6461861857127	2610.8388994881107	Chlorpyrifos
670.7861997326272	2636.2772365854908	Chlorpyrifos
670.9262132795417	2666.07295255386	Chlorpyrifos
671.0662268264562	2656.619644519315	Chlorpyrifos
671.2062403733707	2701.164186687682	Chlorpyrifos
671.3462539202851	2733.254408425846	Chlorpyrifos
671.4862674671997	2720.527443136618	Chlorpyrifos
671.6262810141142	2718.773782719068	Chlorpyrifos
671.7662945610286	2774.2695894307444	Chlorpyrifos
671.9063081079431	2737.5390674884165	Chlorpyrifos
672.0463216548576	2766.5572130849796	Chlorpyrifos
672.1863352017722	2805.3612800248243	Chlorpyrifos
672.3263487486865	2811.957504638032	Chlorpyrifos
672.4663622956011	2811.890490371536	Chlorpyrifos
672.6063758425156	2831.1537218163394	Chlorpyrifos
672.7463893894301	2819.0461169856308	Chlorpyrifos
672.8864029363446	2861.693817450997	Chlorpyrifos
673.026416483259	2886.1128073888876	Chlorpyrifos
673.1664300301736	2869.9073037757794	Chlorpyrifos
673.306443577088	2803.9840190985956	Chlorpyrifos
673.4464571240026	2799.8825551434757	Chlorpyrifos
673.586470670917	2849.549871731591	Chlorpyrifos
673.7264842178315	2768.5277653217104	Chlorpyrifos
673.8664977647461	2775.4004352238353	Chlorpyrifos
674.0065113116605	2752.33484082498	Chlorpyrifos
674.146524858575	2756.6414637924727	Chlorpyrifos
674.2865384054895	2714.4848905291187	Chlorpyrifos
674.426551952404	2725.422526756828	Chlorpyrifos
674.5665654993185	2707.202429319535	Chlorpyrifos
674.706579046233	2658.0299532627887	Chlorpyrifos
674.8465925931475	2652.083035311675	Chlorpyrifos
674.9866061400619	2595.9736635714507	Chlorpyrifos
675.1266196869765	2608.435393518267	Chlorpyrifos
675.266633233891	2649.737409676533	Chlorpyrifos
675.4066467808054	2569.4595050504613	Chlorpyrifos
675.5466603277199	2558.0961344014986	Chlorpyrifos
675.6866738746344	2566.5178855934205	Chlorpyrifos
675.826687421549	2560.4786986751246	Chlorpyrifos
675.9667009684633	2504.930932118982	Chlorpyrifos
676.1067145153779	2474.795337926787	Chlorpyrifos
676.2467280622924	2485.976158342138	Chlorpyrifos
676.3867416092069	2465.0039165523435	Chlorpyrifos
676.5267551561215	2467.917252226395	Chlorpyrifos
676.6667687030358	2441.2316524637395	Chlorpyrifos
676.8067822499504	2379.9521323911695	Chlorpyrifos
676.9467957968648	2378.369639672722	Chlorpyrifos
677.0868093437794	2389.1131681088923	Chlorpyrifos
677.2268228906938	2308.992910431385	Chlorpyrifos
677.3668364376083	2317.6529117913165	Chlorpyrifos
677.5068499845229	2296.727991137891	Chlorpyrifos
677.6468635314372	2317.2768181840224	Chlorpyrifos
677.7868770783518	2297.106652823957	Chlorpyrifos
677.9268906252663	2257.117102669311	Chlorpyrifos
678.0669041721808	2274.05753774833	Chlorpyrifos
678.2069177190953	2234.8583261690587	Chlorpyrifos
678.3469312660097	2228.3450257512645	Chlorpyrifos
678.4869448129243	2200.2851521016414	Chlorpyrifos
678.6269583598387	2172.8483289184887	Chlorpyrifos
678.7669719067533	2186.2579533349935	Chlorpyrifos
678.9069854536677	2143.360143835997	Chlorpyrifos
679.0469990005822	2130.142830636526	Chlorpyrifos
679.1870125474967	2114.4115074938036	Chlorpyrifos
679.3270260944112	2103.780781372238	Chlorpyrifos
679.4670396413258	2080.1514199949515	Chlorpyrifos
679.6070531882401	2088.070015485606	Chlorpyrifos
679.7470667351547	2070.0452888242885	Chlorpyrifos
[truncated: 38,001 more rows]
