# Supplementary material for: A pesticide residue detection model for food based on NIR and SERS
Source: PLoS One. 2025 Apr 8;20(4):e0320456. doi: 10.1371/journal.pone.0320456 (PMC11977969; doi:10.1371/journal.pone.0320456)
Supplement: S2 Data — (XLSX) [file pone.0320456.s002.xlsx]

## Sheet: 图4
Raman Shift	Intensity Chlorpyrifos	Intensity Pyrimethanil
400	5016.5	5016.51
401	6093.669422193419	6093.68
402	6618.043971828496	6618.05
403	6695.484176912895	6695.49
404	6431.848915454292	6431.86
405	5932.997065460353	5933
406	5304.787504938748	5304.79
407	4653.079111897145	4653.08
408	4083.730764343216	4083.73
409	3684.1256038986744	3684.13
410	3435.7026672163734	3435.71
411	3282.2065201894125	3282.21
412	3167.3360925792094	3167.34
413	3034.790328193039	3034.79
414	2845.281021692988	2845.28
415	2625.66543984839	2625.67
416	2418.874006129681	2418.88
417	2263.7997799981854	2263.8
418	2165.5501692873586	2165.55
419	2112.394422233872	2112.4
420	2092.4784444859665	2092.48
421	2093.9481416918843	2093.95
422	2104.949419499867	2104.95
423	2113.670633492858	2113.67
424	2112.6832825189267	2112.69
425	2102.6938003880396	2102.7
426	2085.2926215553466	2085.29
427	2062.0701804759965	2062.07
428	2034.6169116051406	2034.62
429	2004.5232493979279	2004.53
430	1973.3796283095078	1973.38
431	1942.7757332787305	1942.78
432	1913.951338008765	1913.95
433	1887.2402023513814	1887.24
434	1862.8313796099544	1862.83
435	1840.9139230878602	1840.92
436	1821.6768860884722	1821.68
437	1805.3093219151679	1805.31
438	1792.0002838713222	1792
439	1781.9388229955734	1781.94
440	1775.206685245554	1775.21
441	1771.4914440091663	1771.49
442	1770.39018673347	1770.39
443	1771.500000865524	1771.5
444	1774.4179738523878	1774.42
445	1778.74119314112	1778.74
446	1784.0667461787805	1784.07
447	1789.9917204124288	1789.99
448	1796.113203289123	1796.11
449	1802.0282822559236	1802.03
450	1807.3340447598894	1807.34
451	1811.6275782480795	1811.63
452	1814.505970167553	1814.51
453	1815.5663079653693	1815.57
454	1814.4140770211538	1814.42
455	1810.955646097865	1810.96
456	1805.4740524892059	1805.48
457	1798.2761286301866	1798.28
458	1789.6687069558147	1789.67
459	1779.9586199011007	1779.96
460	1769.4526999010518	1769.45
461	1758.4577793906776	1758.46
462	1747.280690804987	1747.28
463	1736.2282665789883	1736.23
464	1725.6073391476907	1725.61
465	1715.7247420526849	1715.73
466	1706.899272824656	1706.9
467	1699.491260701509	1699.49
468	1693.8700409875194	1693.87
469	1690.4049489869635	1690.41
470	1689.4653200041157	1689.47
471	1691.4204893432507	1691.42
472	1696.639792308645	1696.64
473	1705.4925642045732	1705.49
474	1718.3481403353117	1718.35
475	1735.5758560051338	1735.58
476	1757.545046518317	1757.55
477	1784.625047179135	1784.63
478	1817.1851109420465	1817.19
479	1855.0652237084228	1855.07
480	1896.3191277673598	1896.32
481	1938.6241220805812	1938.63
482	1979.657505609809	1979.66
483	2017.0965773167668	2017.1
484	2048.6186361631767	2048.62
485	2071.900981110762	2071.9
486	2084.6209111212447	2084.62
487	2084.4557251563488	2084.46
488	2069.0827221777954	2069.08
489	2036.179201147308	2036.18
490	1983.4224610266097	1983.42
491	1908.4905517906425	1908.49
492	1812.181439975024	1812.18
493	1705.5305514809488	1705.53
494	1601.669926880542	1601.67
495	1512.4347411425026	1512.44
496	1440.629908532276	1440.63
497	1385.220145870687	1385.22
498	1345.1560778262588	1345.16
499	1319.388329067514	1319.39
500	1306.8675242629752	1306.87
501	1306.544288081166	1306.55
502	1317.369245190609	1317.37
503	1338.2930202598272	1338.29
504	1368.2662379573435	1368.27
505	1406.2395229516803	1406.24
506	1451.1634999113617	1451.16
507	1501.9887935049098	1501.99
508	1557.6660284008478	1557.67
509	1617.145829267698	1617.15
510	1679.378820773985	1679.38
511	1743.3156275882295	1743.32
512	1807.9068743789558	1807.91
513	1872.1031858146864	1872.11
514	1934.8506033194303	1934.85
515	1994.819273922966	1994.82
516	2050.25119019925	2050.25
517	2099.351453605546	2099.35
518	2140.325165599115	2140.33
519	2171.377427637219	2171.38
520	2190.7133411771233	2190.72
521	2196.5380076760875	2196.54
522	2187.0565285913763	2187.06
523	2160.4740053802507	2160.48
524	2114.995539499974	2115
525	2048.8262324078087	2048.83
526	1961.2843635412473	1961.29
527	1856.6168897092555	1856.62
528	1740.4343786685324	1740.44
529	1618.3474459627976	1618.35
530	1495.9667071357717	1495.97
531	1378.902777731174	1378.9
532	1272.7662732927242	1272.77
533	1183.1678093641426	1183.17
534	1115.7180014891478	1115.72
535	1076.0274652114608	1076.03
536	1069.7068160748015	1069.71
537	1102.3666696228888	1102.37
538	1179.6176413994428	1179.62
539	1307.070346948184	1307.07
540	1489.6868525256778	1489.69
541	1698.235045098179	1698.24
542	1859.32473910029	1859.33
543	1954.505969843572	1954.51
544	1997.5881655501744	1997.59
545	2002.7089928658047	2002.71
546	1984.0061184361707	1984.01
547	1954.3057356075487	1954.31
548	1918.3258792671816	1918.33
549	1877.6894233378234	1877.69
550	1834.0130829307031	1834.01
551	1788.91357315705	1788.92
552	1744.0076091280948	1744.01
553	1700.9011933319528	1700.9
554	1660.6701802626708	1660.67
555	1623.627631357076	1623.63
556	1590.027426998787	1590.03
557	1560.123447571421	1560.13
558	1534.1695734585967	1534.17
559	1512.4196850439314	1512.42
560	1495.1276627110421	1495.13
561	1482.5461821546098	1482.55
562	1474.7702426482342	1474.77
563	1471.581988451787	1471.58
564	1472.726676739872	1472.73
565	1477.9495646870914	1477.95
566	1486.9959094680498	1487
567	1499.6109682573497	1499.61
568	1515.5399982295955	1515.54
569	1534.5282565593889	1534.53
570	1556.3210004213352	1556.32
571	1580.6634869900358	1580.67
572	1607.3009734400955	1607.3
573	1635.978716946117	1635.98
574	1666.4419746827043	1666.44
575	1698.4360038244595	1698.44
576	1731.7060615459873	1731.71
577	1765.9974050218902	1766
578	1801.0552914267719	1801.06
579	1836.6249779352354	1836.63
580	1872.451721721885	1872.45
581	1908.3890935837771	1908.39
582	1945.213440102785	1945.22
583	1984.1679118330433	1984.17
584	2026.4992754936625	2026.5
585	2073.45429780375	2073.46
586	2125.819844154676	2125.82
587	2181.7782779587014	2181.78
588	2238.5961614046437	2238.6
589	2293.5390469998574	2293.54
590	2343.8724886959612	2343.87
591	2387.4691394233037	2387.47
592	2424.533473809314	2424.54
593	2455.8297311168785	2455.83
594	2482.1221506088873	2482.12
595	2504.1749715482283	2504.18
596	2522.75243319779	2522.75
597	2538.6187748204625	2538.62
598	2552.5382356791324	2552.54
599	2565.27505503669	2565.28
600	2577.604056329977	2577.61
601	2591.3530653811436	2591.36
602	2610.282716599673	2610.29
603	2638.360804842336	2638.36
604	2679.5551249659025	2679.56
605	2737.8334718271444	2737.84
606	2817.1636402828326	2817.17
607	2911.4697898734285	2911.47
608	2934.2830299798457	2934.29
609	2760.540171659058	2760.54
610	2278.0037952469265	2278.01
611	1639.2324895585014	1639.23
612	1185.7353966018586	1185.74
613	961.8465425888377	961.848
614	909.9124793636394	909.913
615	972.2108791537331	972.212
616	1091.0194141865877	1091.02
617	1208.6157566896727	1208.62
618	1268.2636895087733	1268.26
619	1249.671059257722	1249.67
620	1178.8220315503224	1178.82
621	1084.6885685001819	1084.69
622	996.2426322209096	996.244
623	942.4561848261133	942.457
624	952.3011884294015	952.302
625	1040.9412902098265	1040.94
626	1152.1910270313365	1152.19
627	1236.2392204299417	1236.24
628	1294.8250176391366	1294.83
629	1334.8665327917874	1334.87
630	1363.2818800207583	1363.28
631	1386.9891734589144	1386.99
632	1412.9065272391204	1412.91
633	1447.3139416294532	1447.32
634	1491.6883862133948	1491.69
635	1545.3195889274975	1545.32
636	1607.4861990318693	1607.49
637	1677.4668657866187	1677.47
638	1754.3127316898904	1754.31
639	1835.9270746843595	1835.93
640	1919.8519801630548	1919.85
641	2003.423897620257	2003.43
642	2081.6631297391573	2081.67
643	2148.129560317663	2148.13
644	2196.3602102461073	2196.36
645	2219.8921004148256	2219.89
646	2212.2622517141494	2212.26
647	2167.0273621665733	2167.03
648	2083.2113508346274	2083.21
649	1972.7438800919126	1972.75
650	1849.4160593120516	1849.42
651	1727.0189978686628	1727.02
652	1619.2671075148041	1619.27
653	1534.3304470433118	1534.33
654	1471.1945333640247	1471.2
655	1427.9814880053264	1427.98
656	1402.8134324955995	1402.81
657	1393.8124883632267	1393.81
658	1399.100777136592	1399.1
659	1416.8004203440764	1416.8
660	1445.0335395140642	1445.03
661	1481.9222561749375	1481.92
662	1525.5886918550796	1525.59
663	1574.154968082873	1574.16
664	1625.7432063867009	1625.74
665	1678.475528294946	1678.48
666	1730.4740553359904	1730.48
667	1779.8609090382183	1779.86
668	1824.7582109300117	1824.76
669	1863.2880825397542	1863.29
670	1893.6154057402243	1893.62
671	1915.1875753332324	1915.19
672	1928.9265631341832	1928.93
673	1935.8357487716578	1935.84
674	1936.9185118742398	1936.92
675	1933.1782320705129	1933.18
676	1925.6182889890595	1925.62
677	1915.242062258463	1915.24
678	1903.0529315073056	1903.05
679	1890.0542763641708	1890.06
680	1877.2494764576418	1877.25
681	1865.6419114163007	1865.64
682	1856.234960868732	1856.24
683	1850.0320044435175	1850.03
684	1848.0364217692409	1848.04
685	1850.9999388417823	1851
686	1857.9953652418164	1858
687	1867.408418382897	1867.41
688	1877.6227531373618	1877.62
689	1887.0220243775477	1887.02
690	1893.9898869757942	1893.99
691	1896.9099958044371	1896.91
692	1894.1660057358163	1894.17
693	1884.1415716422675	1884.14
694	1865.2203483961298	1865.22
695	1835.7859908697403	1835.79
696	1794.289153169438	1794.29
697	1741.0031714255229	1741
698	1678.1958273476719	1678.2
699	1608.2363419528588	1608.24
700	1533.493936258057	1533.5
701	1456.3378312802386	1456.34
702	1379.137248036379	1379.14
703	1304.2614075434506	1304.26
704	1234.079530818427	1234.08
705	1170.9608388782813	1170.96
706	1117.274552739988	1117.28
707	1075.3898934205195	1075.39
708	1047.6760819368496	1047.68
709	1036.5023393059525	1036.5
710	1044.2378865448006	1044.24
711	1073.2519446703682	1073.25
712	1125.9137346996276	1125.91
713	1204.5924776495538	1204.59
714	1311.657394537119	1311.66
715	1449.4777063792976	1449.48
716	1620.4226341930625	1620.42
717	1826.5507642422167	1826.55
718	2053.9850848881533	2053.99
719	2265.588418483754	2265.59
720	2422.398811674557	2422.4
721	2503.3840778710733	2503.39
722	2539.5190728411108	2539.52
723	2571.1545461554465	2571.16
724	2638.6412473848577	2638.64
725	2781.976717170019	2781.98
726	2992.251344227988	2992.25
727	3167.5409612184912	3167.54
728	3272.0724681569122	3272.08
729	3328.0781340184203	3328.08
730	3359.170213489146	3359.17
731	3388.9609612552204	3388.96
732	3438.979867118587	3438.98
733	3512.107796305136	3512.11
734	3601.398208384854	3601.4
735	3699.816373501127	3699.82
736	3800.32756179734	3800.33
737	3895.89704341688	3895.9
738	3979.5118350277426	3979.52
739	4046.8900211475366	4046.89
740	4099.108335385487	4099.11
741	4137.866862184074	4137.87
742	4164.865685985779	4164.87
743	4181.804891233081	4181.81
744	4190.384562368459	4190.39
745	4192.2024334793805	4192.21
746	4187.968406819988	4187.97
747	4177.936512265833	4177.94
748	4162.35704978627	4162.36
749	4141.4803193506605	4141.48
750	4115.556620928361	4115.56
751	4084.8362544887295	4084.84
752	4049.5695200011255	4049.57
753	4010.006717434904	4010.01
754	3966.3981467594263	3966.4
755	3918.994107944048	3919
756	3868.044900958128	3868.05
757	3813.8008257710253	3813.8
758	3756.512182352096	3756.52
759	3696.4292706706983	3696.43
760	3633.802390696192	3633.81
761	3568.8818423979337	3568.89
762	3501.9179257452797	3501.92
763	3433.160940707593	3433.16
764	3362.861187254226	3362.86
765	3291.2689653545403	3291.27
766	3218.634574977893	3218.64
767	3145.2083160936413	3145.21
768	3071.240488671145	3071.24
769	2996.9813926797588	2996.98
770	2922.681328088844	2922.68
771	2848.5905948677573	2848.59
772	2774.9594929858567	2774.96
773	2702.0383224125003	2702.04
774	2630.0773831170454	2630.08
775	2559.326975068851	2559.33
776	2490.037398237275	2490.04
777	2422.4589525916745	2422.46
778	2356.8419381014082	2356.84
779	2293.4366547358345	2293.44
780	2232.4934024643103	2232.5
781	2174.2624812561953	2174.26
782	2118.994191080845	2119
783	2066.9388319076193	2066.94
784	2018.3467037058763	2018.35
785	1973.4678968422324	1973.47
786	1932.467508758549	1932.47
787	1895.2956249195347	1895.3
788	1861.8688485474436	1861.87
789	1832.1037828645312	1832.11
790	1805.9170310930515	1805.92
791	1783.2251964552606	1783.23
792	1763.9448821734122	1763.95
793	1747.9926914697621	1747.99
794	1735.2852275665646	1735.29
795	1725.739093686075	1725.74
796	1719.2708930505476	1719.27
797	1715.7972288822366	1715.8
798	1715.2347044033986	1715.24
799	1717.4999228362876	1717.5
800	1722.5094874031588	1722.51
801	1730.180001326266	1730.18
802	1740.428067827865	1740.43
803	1753.1678055939562	1753.17
804	1768.110829642436	1768.11
805	1784.619550271625	1784.62
806	1802.02179355979	1802.02
807	1819.6453855851985	1819.65
808	1836.818152426119	1836.82
809	1852.8679201608181	1852.87
810	1867.1225148675635	1867.12
811	1878.909762624624	1878.91
812	1887.5574895102661	1887.56
813	1892.393521602758	1892.4
814	1892.7456849803666	1892.75
815	1887.9418057213604	1887.94
816	1877.3209605660402	1877.32
817	1861.0711886105173	1861.07
818	1840.8075612186394	1840.81
819	1818.2818816965816	1818.28
820	1795.2459533505166	1795.25
821	1773.4515794866197	1773.45
822	1754.6505634110645	1754.65
823	1740.594708430026	1740.6
824	1733.0358178496786	1733.04
825	1733.7256949761947	1733.73
826	1744.4161431157509	1744.42
827	1766.8589655745204	1766.86
828	1802.8059656586775	1802.81
829	1854.0089466743964	1854.01
830	1922.2197119278517	1922.22
831	2008.0639007930438	2008.07
832	2100.072482083104	2100.07
833	2179.422129396937	2179.42
834	2227.7316861718223	2227.73
835	2243.4744781430636	2243.48
836	2243.1391730839437	2243.14
837	2232.860401339802	2232.86
838	2213.878865350779	2213.88
839	2187.416962188692	2187.42
840	2154.6970889253553	2154.7
841	2116.9416426325884	2116.94
842	2075.373020382205	2075.38
843	2031.2136192460237	2031.22
844	1985.6858362958596	1985.69
845	1940.0120686035298	1940.01
846	1895.4147132408511	1895.42
847	1853.1161672796393	1853.12
848	1814.3388277917124	1814.34
849	1780.305091848885	1780.31
850	1752.2373565229743	1752.24
851	1731.3580188857973	1731.36
852	1718.8894760091698	1718.89
853	1716.054124964909	1716.06
854	1723.6148318575779	1723.62
855	1740.2325453388728	1740.23
856	1763.9675882079673	1763.97
857	1792.8802363512048	1792.88
858	1825.030765654928	1825.03
859	1858.4794520054807	1858.48
860	1891.286571289204	1891.29
861	1921.512399392442	1921.51
862	1947.2172122015368	1947.22
863	1966.461285602832	1966.46
864	1977.3048954826697	1977.31
865	1977.808317727393	1977.81
866	1966.0318282233452	1966.03
867	1940.0357028568694	1940.04
868	1897.9454095669798	1897.95
869	1841.5904167465178	1841.59
870	1778.425144516041	1778.43
871	1716.3745434773177	1716.38
872	1663.3635642321167	1663.37
873	1627.3171573822053	1627.32
874	1616.1602735293527	1616.16
875	1635.6591437845047	1635.66
876	1677.7762041530611	1677.78
877	1729.0385095183894	1729.04
878	1776.7066234615481	1776.71
879	1819.296626349714	1819.3
880	1864.032307123679	1864.03
881	1918.3639561828363	1918.37
882	1989.7418639265816	1989.74
883	2084.7313874916235	2084.73
884	2201.5652520456556	2201.57
885	2333.903018081935	2333.91
886	2475.3571455059996	2475.36
887	2619.5400942233873	2619.54
888	2775.9463304932933	2775.95
889	3051.8550019867307	3051.86
890	3472.2645522349558	3472.27
891	3840.8408830671697	3840.84
892	4280.574174957796	4280.58
893	5126.085890312677	5126.09
894	6494.650126586174	6494.66
895	8166.403430904383	8166.41
896	9577.16639694952	9577.18
897	10676.491166803207	10676.5
898	11682.303733207988	11682.3
899	12739.065391700868	12739.1
900	13747.03562823568	13747
901	14540.382745893374	14540.4
902	15974.426104962982	15974.4
903	17600.333948142044	17600.4
904	15993.46439832489	15993.5
905	12884.298680418231	12884.3
906	12806.236576021814	12806.2
907	15141.354159443546	15141.4
908	17933.3	17933.3
909	19408.642469603976	19408.7
910	19410.704976053963	19410.7
911	18625.193082591362	18625.2
912	17726.63652653989	17726.7
913	16960.62656448065	16960.6
914	16164.41406521516	16164.4
915	15290.258214633202	15290.3
916	14339.016777354102	14339
917	13311.615779341153	13311.6
918	12208.981246557689	12209
919	11032.039204967017	11032.1
920	9783.745976115557	9783.76
921	8556.797486754615	8556.81
922	7546.70763547068	7546.72
923	6783.105650199681	6783.11
924	6206.848658331785	6206.85
925	5759.188266468937	5759.19
926	5405.630411284431	5405.64
927	5135.469146090898	5135.47
928	4938.637895824627	4938.64
929	4765.562147750605	4765.57
930	4491.9730601927195	4491.98
931	3985.2975082099997	3985.3
932	3193.119376935104	3193.12
933	2368.776526060928	2368.78
934	1699.5515949382523	1699.55
935	1184.4452205984444	1184.45
936	809.2862424890556	809.287
937	559.9035000576366	559.904
938	422.12583275174046	422.126
939	381.78208001891824	381.782
940	424.70108130672173	424.702
941	536.7116760627019	536.712
942	703.6427037344114	703.643
943	911.3230037694016	911.324
944	1145.5814156152242	1145.58
945	1392.24677871943	1392.25
946	1637.1479325295722	1637.15
947	1866.113716493202	1866.12
948	2066.2190030999986	2066.22
949	2234.556511430874	2234.56
950	2373.046270682113	2373.05
951	2483.6393187117824	2483.64
952	2568.2866933779487	2568.29
953	2628.9394325386793	2628.94
954	2667.54857405204	2667.55
955	2686.065155776098	2686.07
956	2686.440215568919	2686.44
957	2670.624791288572	2670.63
958	2640.5699207931234	2640.57
959	2598.2266419406383	2598.23
960	2545.5459925891846	2545.55
961	2484.479010596829	2484.48
962	2416.9767338216384	2416.98
963	2344.9902001216783	2344.99
964	2270.4704473550173	2270.47
965	2195.368513379721	2195.37
966	2121.635436053856	2121.64
967	2051.222253235491	2051.22
968	1986.0800027826904	1986.08
969	1928.159722553522	1928.16
970	1879.4124195157126	1879.41
971	1841.2691131842498	1841.27
972	1813.3189856675513	1813.32
973	1794.743610108069	1794.75
974	1784.7245596482571	1784.73
975	1782.443407430566	1782.45
976	1787.0817265974497	1787.08
977	1797.8210902913606	1797.82
978	1813.8430716547502	1813.84
979	1834.3292438300725	1834.33
980	1858.4611799597792	1858.46
981	1885.420453186323	1885.42
982	1914.3886366521567	1914.39
983	1944.5473034997322	1944.55
984	1975.078026871503	1975.08
985	2005.1623799099211	2005.16
986	2033.9819357574397	2033.98
987	2060.71826755651	2060.72
988	2084.552948449586	2084.56
989	2104.6675515791194	2104.67
990	2120.277957918643	2120.28
991	2131.2179223882144	2131.22
992	2137.8567015701606	2137.86
993	2140.5812796235023	2140.58
994	2139.7786407072585	2139.78
995	2135.835768980451	2135.84
996	2129.1396486020994	2129.14
997	2120.0772637312234	2120.08
998	2109.0355985268448	2109.04
999	2096.4016371479825	2096.4
1000	2082.5623637536573	2082.56
1001	2067.9047625028893	2067.91
1002	2052.8158175546987	2052.82
1003	2037.6792352613734	2037.68
1004	2022.8220030725324	2022.82
1005	2008.523155476225	2008.53
1006	1995.060217847171	1995.06
1007	1982.710715560091	1982.71
1008	1971.7521739897047	1971.75
1009	1962.4621185107326	1962.46
1010	1955.1180744978942	1955.12
1011	1949.9975673259105	1950
1012	1947.3781223695016	1947.38
1013	1947.5924971604427	1947.59
1014	1951.354749128479	1951.36
1015	1959.5398490019334	1959.54
1016	1973.0233355111586	1973.03
1017	1992.6807473865083	1992.68
1018	2019.3876233583367	2019.39
1019	2054.0195021569957	2054.02
1020	2097.4519225128392	2097.45
1021	2150.4676664985154	2150.47
1022	2212.899595845936	2212.9
1023	2284.023638197292	2284.03
1024	2363.108656171611	2363.11
1025	2449.423512387922	2449.43
1026	2542.237069465253	2542.24
1027	2640.8181900226323	2640.82
1028	2744.4357366790873	2744.44
1029	2852.358572053646	2852.36
1030	2963.8555587653373	2963.86
1031	3078.195559433189	3078.2
1032	3194.647436676229	3194.65
1033	3312.4800531134865	3312.48
1034	3430.962271363988	3430.97
1035	3549.362954046762	3549.37
1036	3666.950963780838	3666.95
1037	3782.8701086222704	3782.87
1038	3892.8388662114107	3892.84
1039	3988.814354519882	3988.82
1040	4062.56124654751	4062.57
1041	4105.844215294125	4105.85
1042	4110.427933759554	4110.43
1043	4068.077074943625	4068.08
1044	3970.5563118461687	3970.56
1045	3809.6303174670093	3809.63
1046	3577.0637648059787	3577.07
1047	3281.7183155800617	3281.72
1048	3096.3521031809196	3096.36
1049	3144.478732013167	3144.48
1050	3138.6044880721015	3138.61
1051	2945.116356533174	2945.12
1052	2679.2698721689585	2679.27
1053	2468.530636926146	2468.53
1054	2440.3642527514303	2440.37
1055	2690.378993667295	2690.38
1056	2841.575783015368	2841.58
1057	2431.0214525387923	2431.02
1058	2152.1983084498147	2152.2
1059	2407.7089721993225	2407.71
1060	2750.5892849326624	2750.59
1061	3003.4348354148156	3003.44
1062	3173.4311738642286	3173.43
1063	3269.5964213492466	3269.6
1064	3300.948698938219	3300.95
1065	3276.5061276994907	3276.51
1066	3205.2868287014053	3205.29
1067	3096.3089230123123	3096.31
1068	2958.590531700557	2958.59
1069	2801.149775834486	2801.15
1070	2633.004776482444	2633.01
1071	2463.1736547127784	2463.18
1072	2300.6745315938356	2300.68
1073	2154.525528193962	2154.53
1074	2033.7413805275771	2033.74
1075	1944.3617705484028	1944.36
1076	1883.998594888945	1884
1077	1848.7817309309678	1848.78
1078	1834.841056056232	1834.84
1079	1838.3064476465024	1838.31
1080	1855.3077830835412	1855.31
1081	1881.9749397491103	1881.98
1082	1914.4377950249736	1914.44
1083	1948.8262262928943	1948.83
1084	1981.2701109346344	1981.27
1085	2007.8993263319567	2007.9
1086	2025.2275105717013	2025.23
1087	2033.1122326246684	2033.11
1088	2033.1344385646787	2033.14
1089	2026.889365321161	2026.89
1090	2015.9722498235465	2015.97
1091	2001.9783290012658	2001.98
1092	1986.5028397837489	1986.5
1093	1971.1410191004263	1971.14
1094	1957.4881038807284	1957.49
1095	1947.139330936919	1947.14
1096	1941.3046155048594	1941.31
1097	1939.6835725749563	1939.69
1098	1941.6058334767936	1941.61
1099	1946.401029539952	1946.4
1100	1953.3987920940144	1953.4
1101	1961.9287524685637	1961.93
1102	1971.3205419931835	1971.32
1103	1980.903791997455	1980.91
1104	1990.008133810961	1990.01
1105	1997.9631987632836	1997.97
1106	2004.0986181840067	2004.1
1107	2007.7440234027117	2007.75
1108	2008.2290457489814	2008.23
1109	2004.883316552399	2004.89
1110	1997.0364671425464	1997.04
1111	1984.0181288490066	1984.02
1112	1965.3268160593123	1965.33
1113	1941.8431264216945	1941.85
1114	1915.1236982300973	1915.13
1115	1886.7297776647245	1886.73
1116	1858.2226109057824	1858.22
1117	1831.163444133475	1831.17
1118	1807.1135235280078	1807.12
1119	1787.6340952695864	1787.64
1120	1774.180077501004	1774.18
1121	1766.8901711207122	1766.89
1122	1765.0142268411212	1765.02
1123	1767.7853920585626	1767.79
1124	1774.43681416937	1774.44
1125	1784.2016405698755	1784.2
1126	1796.3130186564126	1796.31
1127	1810.0040958253132	1810.01
1128	1824.5080194729105	1824.51
1129	1839.057936995538	1839.06
1130	1852.886995789527	1852.89
1131	1865.2283432512113	1865.23
1132	1875.315126776924	1875.32
1133	1882.380493762997	1882.38
1134	1885.6575916057632	1885.66
1135	1884.379567701556	1884.38
1136	1877.809999415388	1877.81
1137	1866.3196718456395	1866.32
1138	1851.6753184234474	1851.68
1139	1835.7328245270585	1835.73
1140	1820.3480755347173	1820.35
1141	1807.3769568246698	1807.38
1142	1798.6753537751617	1798.68
1143	1796.0991517644381	1796.1
1144	1801.504236170745	1801.51
1145	1816.7464923723276	1816.75
1146	1843.681805747431	1843.68
1147	1884.1660616743025	1884.17
1148	1940.055145531186	1940.06
1149	2012.977802690564	2012.98
1150	2096.7299963536666	2096.73
1151	2175.474681538301	2175.48
1152	2232.782790677119	2232.79
1153	2252.225256202772	2252.23
1154	2219.0986271272304	2219.1
1155	2150.5035216022807	2150.51
1156	2085.1331045359548	2085.14
1157	2030.7850619177375	2030.79
1158	1985.3156398820577	1985.32
1159	1946.577776500855	1946.58
1160	1912.424417262497	1912.43
1161	1880.763250564701	1880.77
1162	1849.6882076290565	1849.69
1163	1817.3327904919593	1817.33
1164	1781.8305011898067	1781.83
1165	1741.3227402481723	1741.32
1166	1696.0625639601526	1696.06
1167	1651.249704542807	1651.25
1168	1612.7912654518002	1612.79
1169	1586.5943501427985	1586.6
1170	1578.5660620714664	1578.57
1171	1594.6135046934696	1594.62
1172	1640.6437814644732	1640.65
1173	1722.561417748422	1722.56
1174	1834.223619880965	1834.23
1175	1929.6376034877505	1929.64
1176	1954.5822630720581	1954.58
1177	1872.0969795278695	1872.1
1178	1766.2608347908756	1766.26
1179	1730.2943276998399	1730.3
1180	1759.9863127562503	1759.99
1181	1837.5794125078871	1837.58
1182	1945.3162495025292	1945.32
1183	2065.439446287957	2065.44
1184	2180.191625411948	2180.19
1185	2273.052598232228	2273.05
1186	2340.4143627033577	2340.42
1187	2386.350565331064	2386.35
1188	2415.036651754003	2415.04
1189	2430.6480676108285	2430.65
1190	2437.3602585401964	2437.36
1191	2439.348670180759	2439.35
1192	2440.788748171174	2440.79
1193	2445.76065348153	2445.76
1194	2456.7855506281976	2456.79
1195	2475.112458378864	2475.11
1196	2501.9532255754757	2501.96
1197	2538.519701059978	2538.52
1198	2586.0237336743153	2586.03
1199	2645.6761970818848	2645.68
1200	2716.4918660503804	2716.49
1201	2790.6168122578492	2790.62
1202	2858.857886655448	2858.86
1203	2912.021940194329	2912.02
1204	2940.9349322278304	2940.94
1205	2939.954663970538	2939.96
1206	2911.0780830433905	2911.08
1207	2857.2994364303977	2857.3
1208	2781.612971115577	2781.62
1209	2687.0129340829412	2687.02
1210	2576.4935723165027	2576.5
1211	2453.0491328002754	2453.05
1212	2319.6738625182743	2319.68
1213	2179.362008454512	2179.36
1214	2035.1078175930024	2035.11
1215	1889.9055369177597	1889.91
1216	1746.749413412797	1746.75
1217	1608.6336940621286	1608.64
1218	1478.5526258497673	1478.55
1219	1359.5004557597279	1359.5
1220	1254.4714307760228	1254.47
1221	1166.4597978826669	1166.46
1222	1098.459804063673	1098.46
1223	1053.4656963030554	1053.47
1224	1034.4717215848273	1034.47
1225	1044.4721268930027	1044.47
1226	1086.4611592115953	1086.46
1227	1162.9080078827012	1162.91
1228	1262.838355308861	1262.84
1229	1361.0278854516907	1361.03
1230	1431.6482388293791	1431.65
1231	1461.1512072868281	1461.15
1232	1461.187838426244	1461.19
1233	1446.502072895473	1446.5
1234	1431.8378513423593	1431.84
1235	1431.9391144147492	1431.94
1236	1461.5498027604872	1461.55
1237	1535.4138570274185	1535.42
1238	1668.2538275142037	1668.26
1239	1853.4087279610437	1853.41
1240	2024.3407158075015	2024.34
1241	2144.1004607504474	2144.1
1242	2217.7143172339534	2217.72
1243	2252.145819065166	2252.15
1244	2254.358500051233	2254.36
1245	2231.315893999302	2231.32
1246	2189.98153471652	2189.98
1247	2137.318956010034	2137.32
1248	2080.2916916869935	2080.29
1249	2025.8632755545436	2025.87
1250	1980.4691256364897	1980.47
1251	1945.8588467809413	1945.86
1252	1921.3309869825305	1921.33
1253	1906.1626643655054	1906.16
1254	1899.6309970541142	1899.63
1255	1901.0131031726062	1901.02
1256	1909.586100845228	1909.59
1257	1924.62710819623	1924.63
1258	1945.4132433498598	1945.42
1259	1971.221624430365	1971.22
1260	2001.3293695619952	2001.33
1261	2035.013596868998	2035.02
1262	2071.551424475622	2071.55
1263	2110.2199705061157	2110.22
1264	2150.296353084728	2150.3
1265	2191.0576903357064	2191.06
1266	2231.7988622700886	2231.8
1267	2272.2118228694526	2272.21
1268	2312.3793415679984	2312.38
1269	2352.4006978840944	2352.4
1270	2392.375171336111	2392.38
1271	2432.4020414424162	2432.4
1272	2472.5805877213775	2472.58
1273	2513.010089691366	2513.01
1274	2553.789826870747	2553.79
1275	2595.019078777892	2595.02
1276	2636.7971249311677	2636.8
1277	2679.2243104693184	2679.23
1278	2722.978830529659	2722.98
1279	2770.2704089312124	2770.27
1280	2823.5596318152284	2823.56
1281	2885.3070853229556	2885.31
1282	2957.958566885487	2957.96
1283	3042.451728903432	3042.45
1284	3136.9354601399473	3136.94
1285	3239.2569849348515	3239.26
1286	3347.263527627968	3347.27
1287	3458.802312559115	3458.81
1288	3571.720564068111	3571.72
1289	3683.63799305528	3683.64
1290	3790.3370483436292	3790.34
1291	3886.7115359804325	3886.72
1292	3967.8313243176553	3967.84
1293	4032.49553810241	4032.5
1294	4082.996792613274	4083
1295	4121.762343429683	4121.77
1296	4151.219446131073	4151.22
1297	4173.795356296879	4173.8
1298	4191.917168129248	4191.92
1299	4201.333388037855	4201.34
1300	4174.054896052974	4174.06
1301	4102.654425222677	4102.66
1302	4013.1447910946877	4013.15
1303	3933.7213940124648	3933.73
1304	3892.5796343194716	3892.58
1305	3916.5117848504656	3916.52
1306	4004.722573418391	4004.73
1307	4131.205048502126	4131.21
1308	4269.0255126198945	4269.03
1309	4391.250268289918	4391.25
1310	4470.945618030421	4470.95
1311	4481.177864359626	4481.18
1312	4395.013309795755	4395.02
1313	4185.518256857036	4185.52
1314	3825.7590080616887	3825.76
1315	3333.0411746598916	3333.04
1316	3059.8040764311686	3059.81
1317	3254.015874702527	3254.02
1318	3545.829060089148	3545.83
1319	3721.161929658428	3721.17
1320	3789.249514485277	3789.25
1321	3767.1488109838706	3767.15
1322	3671.916815568386	3671.92
1323	3520.610524652997	3520.61
1324	3330.2869346518796	3330.29
1325	3118.003041979213	3118.01
1326	2900.8158430491694	2900.82
1327	2695.7823342759275	2695.79
1328	2519.959512073662	2519.96
1329	2390.3720587556445	2390.37
1330	2314.709044762741	2314.71
1331	2278.4532058719883	2278.46
1332	2263.8568626701363	2263.86
1333	2253.17233574393	2253.17
1334	2228.6519456801193	2228.65
1335	2172.548013065451	2172.55
1336	2069.44242843522	2069.44
1337	1929.5450546407747	1929.55
1338	1778.9350352036433	1778.94
1339	1643.9276723680796	1643.93
1340	1550.8382683783375	1550.84
1341	1525.9821254786725	1525.98
1342	1595.6745459133394	1595.68
1343	1786.230831926592	1786.23
1344	2117.1229040611247	2117.13
1345	2488.7288093348825	2488.73
1346	2733.706723617402	2733.71
1347	2841.599793252829	2841.6
1348	2849.9610218318776	2849.96
1349	2801.4813524903066	2801.48
1350	2793.4109580074214	2793.41
1351	2955.9353094316366	2955.94
1352	3412.0572581343645	3412.06
1353	4052.384151575545	4052.39
1354	4545.947022388296	4545.95
1355	4876.529930458398	4876.53
1356	5234.248053130905	5234.25
1357	5928.758904466921	5928.76
1358	6763.543184310524	6763.55
1359	7250.689853535223	7250.7
1360	7562.633369339517	7562.64
1361	7965.098112661013	7965.11
1362	8539.908131067568	8539.92
1363	9151.634171095331	9151.64
1364	9601.59347092403	9601.6
1365	9868.360286777299	9868.37
1366	9987.298359949924	9987.31
1367	10018.058790913576	10018.1
1368	10021.59519307989	10021.6
1369	10058.861179860503	10058.9
1370	10186.885000758515	10186.9
1371	10399.525897052172	10399.5
1372	10639.6430504332	10639.7
1373	10848.639056997112	10848.6
1374	10967.916512839432	10967.9
1375	10938.878014055681	10938.9
1376	10702.92615674137	10702.9
1377	10201.463536992023	10201.5
1378	9380.596328458118	9380.61
1379	8316.14919152494	8316.16
1380	7226.8939384751875	7226.9
1381	6339.671448719437	6339.68
1382	6006.724136396756	6006.73
1383	6744.49679008182	6744.5
1384	7493.491696484569	7493.5
1385	6632.472203141747	6632.48
1386	5599.852972452574	5599.86
1387	5477.951781528724	5477.96
1388	5574.562216533261	5574.57
1389	5592.920138960207	5592.93
1390	5542.113514269708	5542.12
1391	5434.574941424838	5434.58
1392	5282.737019388678	5282.74
1393	5099.032347124305	5099.04
1394	4895.893523594799	4895.9
1395	4685.7531477632365	4685.76
1396	4481.043818592694	4481.05
1397	4294.198135046251	4294.2
1398	4137.648696086986	4137.65
1399	4023.828100677977	4023.83
1400	3965.1689477823	3965.17
1401	3969.0175706119117	3969.02
1402	3995.27948624684	3995.28
1403	3994.133071883175	3994.14
1404	3962.6433520033415	3962.65
1405	3906.445479865542	3906.45
1406	3831.174608727975	3831.18
1407	3742.4658918488426	3742.47
1408	3645.954482486346	3645.96
1409	3547.2755338986854	3547.28
1410	3452.0641993440613	3452.07
1411	3365.955632080675	3365.96
1412	3294.584985366727	3294.59
1413	3243.587412460418	3243.59
1414	3216.818682283379	3216.82
1415	3202.0569380080424	3202.06
1416	3178.544950196428	3178.55
1417	3125.4469046120203	3125.45
1418	3021.9269870182998	3021.93
1419	2853.8098802563045	2853.81
1420	2646.739527400418	2646.74
1421	2441.0934195819686	2441.1
1422	2277.272848769521	2277.28
1423	2195.6791069316405	2195.68
1424	2236.7134860368933	2236.72
1425	2436.1992636530204	2436.2
1426	2618.7603012625154	2618.76
1427	2387.5709585485765	2387.57
1428	1969.9719233736498	1969.97
1429	1775.6786619178201	1775.68
1430	1796.7048673644936	1796.71
1431	1952.9412814300235	1952.94
1432	2164.2786458307646	2164.28
1433	2350.8596199202116	2350.86
1434	2462.4096408497576	2462.41
1435	2505.630875448326	2505.63
1436	2493.7056109413898	2493.71
1437	2439.816134554422	2439.82
1438	2357.144733512895	2357.15
1439	2258.8736950422817	2258.88
1440	2158.185306368056	2158.19
1441	2068.255184596002	2068.26
1442	1998.2398552020259	1998.24
1443	1946.4759845025953	1946.48
1444	1909.497959640056	1909.5
1445	1883.8401677567542	1883.84
1446	1866.0369959950376	1866.04
1447	1852.6228314972511	1852.62
1448	1840.2969475935538	1840.3
1449	1827.8838592661625	1827.89
1450	1815.6851434449486	1815.69
1451	1804.0322238349045	1804.03
1452	1793.2565241410225	1793.26
1453	1783.689468068295	1783.69
1454	1775.6624793217147	1775.66
1455	1769.506981606273	1769.51
1456	1765.5543986269631	1765.56
1457	1764.1361540887765	1764.14
1458	1765.583671696707	1765.59
1459	1770.2283751557438	1770.23
1460	1778.4016881708826	1778.4
1461	1790.3899451751379	1790.39
1462	1805.9185061811243	1805.92
1463	1824.3325293322869	1824.33
1464	1844.9699616134371	1844.97
1465	1867.1687500093863	1867.17
1466	1890.2668415049448	1890.27
1467	1913.6021830849236	1913.6
1468	1936.5127217341344	1936.51
1469	1958.3364044373884	1958.34
1470	1978.4111781794952	1978.41
1471	1996.1132525422686	1996.12
1472	2011.022485884081	2011.02
1473	2022.7862216926228	2022.79
1474	2031.0518472834945	2031.05
1475	2035.4667499722934	2035.47
1476	2035.6783170746182	2035.68
1477	2031.333935906069	2031.34
1478	2022.0809937822437	2022.08
1479	2007.5668780187407	2007.57
1480	1987.4389759311596	1987.44
1481	1961.3446748350984	1961.35
1482	1928.987011489397	1928.99
1483	1891.1438614326198	1891.15
1484	1849.5650122750224	1849.57
1485	1806.0352503201384	1806.04
1486	1762.339361871498	1762.34
1487	1720.262133232634	1720.26
1488	1681.5883233202803	1681.59
1489	1647.719706752927	1647.72
1490	1618.712380749679	1618.71
1491	1594.3270463497472	1594.33
1492	1574.324404592342	1574.33
1493	1558.4651565166755	1558.47
1494	1546.5100031619568	1546.51
1495	1538.2196455673977	1538.22
1496	1533.3547847722093	1533.36
1497	1531.6761218156016	1531.68
1498	1532.944357736786	1532.95
1499	1536.9201935749736	1536.92
1500	1543.3643303693743	1543.37
1501	1552.0374691591999	1552.04
1502	1562.7003109836608	1562.7
1503	1575.1135568819677	1575.12
1504	1589.0379078933317	1589.04
1505	1604.2340650569633	1604.24
1506	1620.4627294120737	1620.46
1507	1637.4846019978736	1637.49
1508	1655.0603838535737	1655.06
1509	1672.950776018385	1672.95
1510	1690.9164795315182	1690.92
1511	1708.7181954321843	1708.72
1512	1726.1166247595943	1726.12
1513	1742.8724685529585	1742.87
1514	1758.7464278514885	1758.75
1515	1773.4992036943938	1773.5
1516	1786.8914971208867	1786.89
1517	1798.6840091701772	1798.69
1518	1808.6374408814763	1808.64
1519	1816.5130816372443	1816.51
1520	1822.212892507939	1822.21
1521	1825.9609077929194	1825.96
1522	1828.0260428701984	1828.03
1523	1828.6772131177884	1828.68
1524	1828.1833339137015	1828.19
1525	1826.8133206359505	1826.82
1526	1824.836088662548	1824.84
1527	1822.520553371506	1822.52
1528	1820.1356301408368	1820.14
1529	1817.950234348553	1817.95
1530	1816.2332813726673	1816.24
1531	1815.2536865911918	1815.26
1532	1815.2797407711107	1815.28
1533	1816.4477713583758	1816.45
1534	1818.599900950062	1818.6
1535	1821.5384787982066	1821.54
1536	1825.0658541548453	1825.07
1537	1828.9843762720132	1828.99
1538	1833.0963944017476	1833.1
1539	1837.2042577960842	1837.21
1540	1841.1103157070593	1841.11
1541	1844.616917386708	1844.62
1542	1847.5264120870677	1847.53
1543	1849.6411490601731	1849.64
1544	1850.763477558061	1850.77
1545	1850.6957468327678	1850.7
1546	1849.2403061363284	1849.24
1547	1846.2224527771987	1846.22
1548	1841.8307435454155	1841.83
1549	1836.54390744591	1836.55
1550	1830.848772457594	1830.85
1551	1825.2321665593793	1825.23
1552	1820.1809177301786	1820.18
1553	1816.1818539489045	1816.18
1554	1813.7218031944685	1813.72
1555	1813.2875934457836	1813.29
1556	1815.3660526817616	1815.37
1557	1820.4440088813144	1820.45
1558	1829.0082900233542	1829.01
1559	1841.545724086794	1841.55
1560	1858.5431390505455	1858.54
1561	1880.487362893521	1880.49
1562	1907.4779041093368	1907.48
1563	1937.9270398338829	1937.93
1564	1969.787734426301	1969.79
1565	2001.0129425516704	2001.01
1566	2029.555618875069	2029.56
1567	2053.3687180615752	2053.37
1568	2070.405194776267	2070.41
1569	2078.6180036842225	2078.62
1570	2075.9600994505217	2075.96
1571	2060.384436740242	2060.39
1572	2029.8439702184612	2029.85
1573	1982.6514840005182	1982.65
1574	1922.4013863813757	1922.4
1575	1856.7021011832703	1856.7
1576	1793.2079034709109	1793.21
1577	1736.8045985264193	1736.81
1578	1688.3514921045619	1688.35
1579	1648.390707710288	1648.39
1580	1617.4643688485462	1617.47
1581	1596.114599024286	1596.12
1582	1584.8835217424557	1584.89
1583	1584.1127854794233	1584.11
1584	1592.9252764660146	1592.93
1585	1609.9858357748924	1609.99
1586	1633.9584814882887	1633.96
1587	1663.5072316884348	1663.51
1588	1697.296104457562	1697.3
1589	1733.9891178779037	1733.99
1590	1772.2502900316892	1772.25
1591	1810.7436390011521	1810.75
1592	1848.133182868523	1848.14
1593	1883.0829397160346	1883.08
1594	1914.2569276259173	1914.26
1595	1940.3191646804041	1940.32
1596	1959.9336689617262	1959.94
1597	1971.7644585521143	1971.77
1598	1974.4755515338024	1974.48
1599	1966.73096598902	1966.73
1600	1947.19	1947.2
		0
		0
		0
		0
		0
		0
		0
		0
		0
		0
		0
		0
		0
		0
		0
		0
		0
		0
		0
		0
		0
		0
		0
		0
		0
		0
		0
		0
		0
		0
		0
		0
		0
		0
		0
		0
		0
		0
		0
		0
		0
		0
		0
		0
		0
		0
		0
		0
		0
		0
		0
		0
		0
		0
		0
		0
		0
		0
		0
		0
		0
		0
		0
		0
		0
		0
		0
		0
		0
		0
		0
		0
		0
		0
		0
		0
		0
		0
		0
		0
		0
		0
		0
		0
		0
		0
		0
		0
		0
		0
		0
		0
		0
		0
		0
		0
		0
		0
		0
		0
		0
		0
		0
		0
		0
		0
		0
		0
		0
		0
		0
		0
		0
		0
		0
		0
		0
		0
		0
		0
		0
		0
		0
		0
		0
		0
		0
		0
		0
		0
		0
		0
		0
		0
		0
		0
		0
		0
		0
		0
		0
		0
		0
		0
		0
		0
		0
		0
		0
		0
		0
		0
		0
		0
		0
		0
		0
		0
		0
		0
		0
		0
		0
		0
		0
		0
		0
		0
		0
		0
		0
		0
		0
		0
		0
		0
		0
		0
		0
		0
		0
		0
		0
		0
		0
		0
		0
		0
		0
		0
		0
		0
		0
		0
		0
		0
		0
		0
		0
		0
		0
		0
		0
		0
		0
		0
		0
		0
		0
		0
		0
		0
		0
		0
		0
		0
		0
		0
		0
		0
		0
		0
		0
		0
		0
		0
		0
		0
		0
		0
		0
		0
		0
		0
		0
		0
		0
		0
		0
		0
		0
		0
		0
		0
		0
		0
		0
		0
		0
		0
		0
		0
		0
		0
		0
		0
		0
		0
		0
		0
		0
		0
		0
		0
		0
		0
		0
		0
		0
		0
		0
		0
		0
		0
		0
		0
		0
		0
		0
		0
		0
		0
		0
		0
		0
		0
		0
		0
		0
		0
		0
		0
		0
		0
		0
		0
		0
		0
		0
		0
		0
		0
		0
		0
		0
		0
		0
		0
		0
		0
		0
		0
		0
		0
		0
		0
		0
		0
		0
		0
		0
		0
		0
		0
		0
		0
		0
		0
		0
		0
		0
		0
		0
		0
		0
		0
		0
		0
		0
		0
		0
		0
		0
		0
		0
		0
		0
		0
		0
		0
		0
		0
		0
		0
		0
		0
		0
		0
		0
		0
		0
		0
		0
		0
		0
		0
		0
		0
		0
		0
		0
		0
		0
		0
		0
		0
		0
		0
		0
		0
		0
		0
		0
		0
		0
		0
		0
		0
		0
		0
		0
		0
		0
		0
		0
		0
		0
		0
		0
		0
		0
		0
		0
		0
		0
		0
		0
		0
		0
		0
		0
		0
		0
		0
		0
		0
		0
		0
		0
		0
		0
		0
		0
		0
		0
		0
		0
		0
		0
		0
		0
		0
		0
		0
		0
		0
		0
		0
		0
		0
		0
		0
		0
		0
		0
		0
		0
		0
		0
		0
		0
		0
		0
		0
		0
		0
		0
		0
		0
		0
		0
		0
		0
		0
		0
		0
		0
		0
		0
		0
		0
		0
		0
		0
		0
		0
		0
		0
		0
		0
		0
		0
		0
		0
		0
		0
		0
		0
		0
		0
		0
		0
		0
		0
		0
		0
		0
		0
		0
		0
		0
		0
		0
		0
		0
		0
		0
		0
		0
		0
		0
		0
		0
		0
		0
		0
		0
		0
		0
		0
		0
		0
		0
		0
		0
		0
		0
		0
		0
		0
		0
		0
		0
		0
		0
		0
		0
		0
		0
		0
		0
		0
		0
		0
		0
		0
		0
		0
		0
		0
		0
		0
		0
		0
		0
		0
		0
		0
		0
		0
		0
		0
		0
		0
		0
		0
		0
		0
		0
		0
		0
		0
		0
		0
		0
		0
		0
		0
		0
		0
		0
		0
		0
		0
		0
		0
		0
		0
		0
		0
		0
		0
		0
		0
		0
		0
		0
		0
		0
		0
		0
		0
		0
		0
		0
		0
		0
		0
		0
		0
		0
		0
		0
		0
		0
		0
		0
		0
		0
		0
		0
		0
		0
		0
		0
		0
		0
		0
		0
		0
		0
		0
		0
		0
		0
		0
		0
		0
		0
		0
		0
		0
		0
		0
		0
		0
		0
		0
		0
		0
		0
		0
		0
		0
		0
		0
		0
		0
		0
		0
		0
		0
		0
		0
		0
		0
		0
		0
		0
		0
		0
		0
		0
		0
		0
		0
		0
		0
		0
		0
		0
		0
		0
		0
		0
		0
		0
		0
		0
		0
		0
		0
		0
		0
		0
		0
		0
		0
		0
		0
		0
		0
		0
		0
		0
		0
		0
		0
		0
		0
		0
		0
		0
		0
		0
		0
		0
		0
		0
		0
		0
		0
		0
		0
		0
		0
		0
		0
		0
		0
		0
		0
		0
		0
		0
		0
		0
		0
		0
		0
		0
		0
		0
		0
		0
		0
		0
		0
		0
		0
		0
		0
		0
		0
		0
		0
		0
		0
		0
		0
		0
		0
		0
		0
		0
		0
		0
		0
		0
		0
		0
		0
		0
		0
		0
		0
		0
		0
		0
		0
		0
		0
		0
		0
		0
		0
		0
		0
		0
		0
		0
		0
		0
		0
		0
		0
		0
		0
[truncated: 1,046,576+ more rows]
