# Supplementary material for: A pesticide residue detection model for food based on NIR and SERS
Source: PLoS One. 2025 Apr 8;20(4):e0320456. doi: 10.1371/journal.pone.0320456 (PMC11977969; doi:10.1371/journal.pone.0320456)
Supplement: S3 Data — (XLSX) [file pone.0320456.s003.xlsx]

## Sheet: 图片5.png
raman shift	intensity
400	13062.6
407.42	13098.4
411.131	13116.3
417.314	13143.1
419.788	13143.1
425.972	13196.8
428.445	13196.8
438.339	13187.9
440.813	13187.9
450.707	13196.8
453.18	13178.9
455.654	13107.4
455.654	13134.2
463.074	13062.6
463.074	13080.5
470.495	13116.3
472.968	13044.7
477.915	13196.8
485.336	13250.5
487.809	13339.9
492.756	13375.7
500.177	13313.1
505.124	13375.7
512.544	13268.4
517.491	13357.8
518.728	13322.1
522.438	13411.5
528.622	13322.1
534.806	13339.9
539.753	13348.9
547.173	13411.5
552.12	13357.8
558.304	13393.6
563.251	13331
568.198	13357.8
571.908	13259.4
571.908	13286.3
575.618	13187.9
584.276	13277.3
596.643	13322.1
605.3	13411.5
612.721	13456.2
616.431	13635.2
616.431	13545.7
617.668	13608.3
622.615	13554.6
625.088	13474.1
628.799	13402.6
637.456	13375.7
644.876	13339.9
653.534	13295.2
658.481	13214.7
670.848	13205.8
678.269	13232.6
689.399	13223.6
701.767	13214.7
714.134	13214.7
714.134	13670.9
715.371	13760.4
715.371	13313.1
716.608	13849.9
716.608	13581.5
716.608	13402.6
717.845	14207.7
717.845	14028.8
717.845	13492
719.081	14297.2
719.081	14118.2
719.081	13939.3
720.318	14476.1
721.555	14762.3
721.555	14655
721.555	14386.6
722.792	14672.9
722.792	15030.7
724.028	14404.5
724.028	14851.8
724.028	15012.8
724.028	14565.5
725.265	14046.7
725.265	14315
725.265	14923.4
726.502	15120.2
727.739	13867.7
727.739	14494
727.739	14583.4
727.739	15102.3
728.975	13778.3
728.975	14136.1
728.975	14225.6
728.975	14941.3
728.975	14833.9
728.975	14744.4
730.212	13688.8
731.449	13599.4
731.449	13957.2
735.159	13509.9
740.106	13438.3
745.053	13375.7
750	13322.1
752.473	13232.6
753.71	13241.5
756.184	13331
757.42	13420.5
761.131	13509.9
762.367	13688.8
762.367	13599.4
763.604	13778.3
767.314	13957.2
768.551	13867.7
768.551	14216.6
769.788	14225.6
769.788	14046.7
769.788	14127.2
772.261	14037.7
773.498	14136.1
773.498	13679.9
773.498	13858.8
773.498	13948.3
774.735	13769.3
777.208	13590.4
778.445	13501
780.919	13152.1
780.919	13411.5
782.155	13322.1
783.392	13241.5
788.339	13196.8
793.286	13232.6
804.417	13241.5
810.601	13277.3
811.837	13357.8
815.548	13438.3
819.258	13492
829.152	13563.6
830.389	13653
831.625	13742.5
832.862	14189.8
832.862	14100.3
832.862	13832
834.099	14010.9
834.099	13921.4
836.572	14127.2
842.756	14064.6
848.94	14010.9
852.65	13858.8
852.65	13948.3
857.597	13679.9
857.597	13769.3
860.071	13590.4
863.781	13501
867.491	13420.5
874.912	13375.7
887.279	13384.7
893.463	13348.9
905.83	13375.7
918.198	13357.8
930.565	13366.8
942.933	13384.7
952.827	13366.8
959.011	13402.6
965.194	13518.9
970.141	13429.4
976.325	13545.7
978.799	13617.3
980.035	13867.7
980.035	13778.3
980.035	13688.8
981.272	13957.2
982.509	14046.7
984.982	14225.6
986.219	14315
986.219	14136.1
987.456	14404.5
988.693	14494
989.929	14583.4
992.403	14672.9
993.64	15209.6
993.64	14404.5
994.876	15388.5
994.876	15299.1
994.876	15209.6
994.876	14672.9
994.876	14315
996.113	15388.5
996.113	15299.1
996.113	15120.2
996.113	14225.6
997.35	15030.7
997.35	15120.2
997.35	14941.3
997.35	14851.8
997.35	14762.3
997.35	14046.7
997.35	13957.2
997.35	13867.7
998.587	14941.3
998.587	14851.8
998.587	14762.3
998.587	15030.7
998.587	14583.4
998.587	14494
998.587	14136.1
998.587	13778.3
999.823	13599.4
999.823	13509.9
1001.06	13688.8
1001.06	13420.5
1003.53	13331
1003.53	13152.1
1004.77	13241.5
1006.01	13062.6
1006.01	13008.9
1007.24	13187.9
1007.24	13098.4
1008.48	13366.8
1008.48	13277.3
1009.72	13545.7
1009.72	13456.2
1012.19	13635.2
1018.37	13679.9
1025.8	13724.6
1030.74	13796.2
1035.69	13420.5
1035.69	13509.9
1035.69	13688.8
1035.69	13778.3
1036.93	13509.9
1036.93	13688.8
1036.93	13867.7
1038.16	13599.4
1039.4	13331
1039.4	13420.5
1040.64	13331
1040.64	13599.4
1041.87	14046.7
1043.11	13778.3
1044.35	13957.2
1044.35	14136.1
1044.35	14306.1
1044.35	14395.6
1046.82	14216.6
1062.9	13957.2
1065.37	14046.7
1067.84	14225.6
1067.84	14136.1
1071.55	14315
1076.5	14404.5
1077.74	14386.6
1080.21	14297.2
1085.16	14225.6
1090.11	14154
1096.29	14100.3
1103.71	14064.6
1111.13	14028.8
1114.84	14091.4
1123.5	14118.2
1129.68	14171.9
1132.16	14243.5
1137.1	14306.1
1138.34	14225.6
1139.58	14046.7
1139.58	14136.1
1142.05	13957.2
1144.52	13867.7
1145.76	13867.7
1148.23	13957.2
1149.47	14046.7
1149.47	14136.1
1151.94	14225.6
1151.94	14485
1153.18	14315
1153.18	14574.5
1154.42	14395.6
1154.42	14663.9
1158.13	14807.1
1159.36	14753.4
1159.36	14842.8
1161.84	14717.6
1163.07	14628.1
1164.31	14270.3
1164.31	14538.7
1165.55	14359.8
1165.55	14449.2
1169.26	14198.7
1175.44	14136.1
1184.1	14091.4
1190.28	14037.7
1198.94	14001.9
1202.65	13921.4
1211.31	13885.6
1213.78	13805.1
1219.96	13733.6
1221.2	13805.1
1222.44	13644.1
1223.67	13644.1
1224.91	13733.6
1231.1	13805.1
1234.81	13885.6
1240.99	13930.4
1242.23	14109.3
1243.46	14019.8
1247.17	14288.2
1248.41	14198.7
1250.88	14377.7
1259.54	14422.4
1264.49	14485
1265.72	14547.6
1266.96	14619.2
1269.43	14708.7
1270.67	14798.1
1273.14	14977
1273.14	14887.6
1274.38	15066.5
1275.62	15156
1276.86	15245.4
1278.09	15334.9
1279.33	15513.8
1279.33	15424.3
1280.57	15603.2
1281.8	15692.7
1283.04	15871.6
1283.04	15782.2
1284.28	16408.4
1284.28	16318.9
1284.28	16140
1285.51	16229.5
1286.75	16855.7
1286.75	16050.5
1286.75	15961.1
1287.99	17571.3
1287.99	17481.9
1287.99	17392.4
1287.99	17213.5
1289.22	16945.1
1289.22	16766.2
1289.22	16497.8
1289.22	17973.9
1289.22	18063.4
1289.22	18152.8
1289.22	18242.3
1290.46	17660.8
1290.46	17303
1290.46	17034.6
1290.46	16676.8
1290.46	16587.3
1290.46	18331.7
1290.46	19226.3
1291.7	19271.1
1291.7	19181.6
1291.7	17929.2
1291.7	17124
1292.93	18868.5
1292.93	18957.9
1292.93	19047.4
1292.93	19136.9
1294.17	19092.1
1294.17	19002.7
1294.17	18913.2
1294.17	18421.2
1294.17	18510.7
1294.17	18600.1
1294.17	18689.6
1294.17	18779
1295.41	18823.8
1295.41	18734.3
1295.41	18644.8
1295.41	18555.4
1295.41	18465.9
1295.41	18376.5
1295.41	17884.4
1296.64	18287
1296.64	18197.5
1296.64	18108.1
1296.64	18018.6
1296.64	17839.7
1296.64	17258.2
1296.64	17347.7
1296.64	17795
1297.88	17750.3
1297.88	16632
1297.88	16721.5
1297.88	17437.2
1297.88	17526.6
1297.88	17616.1
1297.88	17705.5
1299.12	16542.6
1300.35	16453.1
1300.35	16989.9
1300.35	17079.3
1300.35	17168.8
1301.59	16810.9
1301.59	16900.4
1302.83	16095.3
1304.06	15648
1304.06	15826.9
1304.06	15916.4
1304.06	16005.8
1304.06	16184.7
1304.06	16274.2
1304.06	16363.6
1305.3	14574.5
1305.3	15558.5
1305.3	15737.4
1306.54	14395.6
1306.54	14485
1306.54	14663.9
1306.54	14932.3
1306.54	15200.7
1306.54	15290.1
1306.54	15379.6
1306.54	15469.1
1307.77	14753.4
1307.77	14842.8
1307.77	15021.8
1307.77	15111.2
1309.01	14315
1316.43	14252.4
1321.38	14180.9
1325.09	14100.3
1330.04	14359.8
1330.04	14270.3
1330.04	14180.9
1336.22	14422.4
1338.69	14511.9
1347.35	14243.5
1352.3	14171.9
1360.95	14189.8
1367.14	14118.2
1377.03	14091.4
1380.74	14001.9
1390.64	13957.2
1396.82	13876.7
1407.95	13840.9
1412.9	13778.3
1421.55	13769.3
1425.27	13688.8
1427.74	13733.6
1430.21	13787.2
1433.92	13867.7
1436.4	13948.3
1440.11	14109.3
1442.58	14019.8
1445.05	14180.9
1451.24	14234.5
1458.66	14279.3
1462.37	14350.8
1463.6	14332.9
1466.08	14252.4
1473.5	14100.3
1473.5	14189.8
1477.21	14037.7
1478.45	14073.5
1480.92	14010.9
1482.16	13975.1
1490.81	13921.4
1492.05	13993
1497	14073.5
1498.23	14037.7
1499.47	14154
1499.47	14127.2
1499.47	13948.3
1501.94	14243.5
1503.18	14332.9
1503.18	14306.1
1503.18	14216.6
1504.42	14395.6
1505.65	14422.4
1509.36	14511.9
1516.78	14431.3
1518.02	14359.8
1521.73	14216.6
1525.44	14306.1
1526.68	14171.9
1531.63	14118.2
1534.1	14055.6
1539.05	14001.9
1541.52	13921.4
1548.94	13858.8
1556.36	13823
1560.07	13903.5
1567.49	13993
1567.49	13930.4
1572.44	14064.6
1576.15	14243.5
1577.39	14154
1583.57	14422.4
1583.57	14332.9
1586.04	14511.9
1587.28	14780.2
1587.28	14690.8
1588.52	14869.7
1588.52	14601.3
1590.99	14959.1
1592.23	15674.8
1592.23	15585.4
1592.23	15317
1592.23	15138.1
1592.23	15048.6
1593.46	15764.3
1593.46	15495.9
1593.46	15406.4
1593.46	15227.5
1595.94	16211.6
1595.94	16122.1
1597.17	16569.4
1597.17	16479.9
1597.17	15943.2
1598.41	17106.2
1598.41	17016.7
1598.41	16837.8
1598.41	16748.3
1598.41	16390.5
1598.41	16032.6
1598.41	15853.7
1599.65	17285.1
1599.65	16927.2
1599.65	16658.9
1599.65	16301
1600.88	17374.5
1600.88	17195.6
1602.12	17732.4
1602.12	17642.9
1602.12	17553.4
1602.12	17464
1603.36	17821.8
1603.36	17714.5
1603.36	17893.4
1605.83	17625
1605.83	17803.9
1605.83	17982.8
1607.07	18000.7
1608.3	17911.3
1610.78	17535.6
1612.01	17356.6
1612.01	17446.1
1614.49	17177.7
1614.49	17267.2
1615.72	15835.8
1615.72	16372.6
1615.72	16819.9
1615.72	16909.3
1615.72	16998.8
1615.72	17088.3
1616.96	16641
1618.2	16462.1
1618.2	16551.5
1618.2	16730.4
1619.43	15746.4
1619.43	16193.7
1619.43	16283.1
1620.67	15656.9
1620.67	16104.2
1621.91	15388.5
1621.91	15925.3
1621.91	16014.8
1624.38	15299.1
1624.38	15478
1624.38	15567.5
1625.62	15030.7
1625.62	15120.2
1625.62	15209.6
1626.86	14941.3
1628.09	14583.4
1628.09	14672.9
1628.09	14762.3
1628.09	14851.8
1630.57	14494
1633.04	14315
1633.04	14404.5
1636.75	14136.1
1637.99	14225.6
1641.7	14046.7
1645.41	13975.1
1650.35	13903.5
1652.83	13814.1
1656.54	13635.2
1656.54	13724.6
1661.48	13545.7
1666.43	13456.2
1670.14	13393.6
1677.56	13339.9
1684.98	13277.3
1684.98	13322.1
1688.69	13769.3
1688.69	13679.9
1688.69	13590.4
1688.69	13501
1688.69	13411.5
1689.93	13858.8
1691.17	13930.4
1693.64	13948.3
1703.53	13894.6
1706.01	13930.4
1715.9	13903.5
1718.37	13930.4
1725.8	13957.2
1728.27	13867.7
1736.93	13966.2
1740.64	13876.7
1749.29	13894.6
1753	13876.7
1761.66	13912.5
1765.37	13867.7
1774.03	13921.4
1777.74	13885.6
1781.45	13966.2
1790.11	13867.7
1793.82	13957.2
1797.53	13805.1
1797.53	13894.6
1800	13814.1
