# Supplementary material for: A pesticide residue detection model for food based on NIR and SERS
Source: PLoS One. 2025 Apr 8;20(4):e0320456. doi: 10.1371/journal.pone.0320456 (PMC11977969; doi:10.1371/journal.pone.0320456)
Supplement: S4 Data — (XLSX) [file pone.0320456.s004.xlsx]

## Sheet: Figure 6（a）
Raman Shift	10^-3 M	10^-4 M	10^-5 M	10^-6 M	10^-7 M	10^-8 M
200	17311.9266055046	13864.6	10260.2407348395	7193.95	3291.82	291.823
203.911980440098	17361.4678899083	13965.05601332615	10372.136118525974	7266.683995912147	3355.1286382034755	354.9143168605939
204.834533650461	17330.416673655	13988.7426384407	10398.524145517787	7283.836212635188	3370.0579745598466	369.7931103152423
207.460262018418	17449.740890059915	14056.1584176129	10473.628530032973	7332.654060231551	3412.5491626510693	412.14044553233134
207.823960880196	17357.7981651376	14072.995451225785	10484.031502212443	7339.415991824294	3418.434766406951	418.0061237211877
211.735941320293	17862.3853211009	14254.09622740323	10595.926885898887	7412.147987736422	3481.74089461041	481.097930581765
215.337447122288	17879.277704965763	14420.823926106325	10698.9416835785	7479.10760302062	3540.022726924721	539.1824511835821
217.63495944425	17890.053880879554	14527.1846994169	10755.492863035464	7521.823219667431	3577.2025165045347	576.2363694985286
217.635	17890.053883486224	14527.18473919391	10755.492876714748	7521.82	3577.202525498031	576.2363784615775
220.261	17902.369520756867	14715.11760827094	10820.122836265404	7564.923702357772	3619.69	618.584
223.471882640587	17917.431192660537	14944.9541284404	10899.163427061298	7617.634346499057	3658.520788510045	657.4107885100442
231.295843520782	17954.128440366956	14913.49934469203	11091.7431192661	7746.062025523605	3753.121562314909	752.0115623149093
233.389	17963.947660206406	14905.082870543927	11062.285459747744	7780.43	3778.434245227904	777.3242452279034
241.267	18000.89452511466	14873.41412919398	10951.44486502296	7695.984263427524	3873.68	872.568
246.943765281174	18082.5688073394	14850.589777195282	10871.55963302753	7635.12533584404	3818.067700227864	816.9577002278636
250.855745721271	18027.522935779783	14834.8623853211	10816.5137614679	7593.189766185696	3779.7484156101455	778.6384156101457
254.067	17982.33789701831	14767.08482717889	10771.32872270642	7558.77	3748.293588722936	747.1835887229355
267.196	17797.6034786697	14489.983199655955	10586.594304357774	7420.962343646286	3619.69	618.584
270.41564792176	17752.293577981633	14422.018348623851	10541.2844036697	7387.163058514106	3601.3421779887576	600.2321779887576
274.327628361858	17697.247706422	14339.4495412844	10458.71559633025	7346.101147542328	3579.0473216759174	577.9373216759174
274.745	17695.94402943423	14323.805417431182	10449.915776662816	7341.72	3576.6712341268044	575.5612341268044
286.063569682152	17660.5504587156	13899.0825688073	10211.0091743119	7155.92706672083	3512.162752737396	511.0527527373962
290.499	17646.681511620805	13883.48000332566	10211.0091743119	7083.12	3486.885147302576	485.77514730257576
293.125	17638.471086773716	13874.243275372684	10211.0091743119	7083.12	3471.92	470.811
309.535452322738	17587.1559633028	13816.513761467902	10211.0091743119	7083.12	3358.3056658608134	357.1956658608137
311.177	17595.815376906587	13810.74081906538	10211.0091743119	7083.12	3346.9441711357304	345.8341711357307
313.802	17609.67046883606	13801.504091112403	10211.0091743119	7075.317374972223	3328.77	327.656
317.359413202934	17628.44036697253	13788.9908256881	10211.0091743119	7064.74382838149	3328.77	327.656
325.18337408313	17669.724770642253	13800.000000000022	10211.0091743119	7041.487305490492	3328.77	327.656
334.48	17718.779245226542	13813.08119322249	10243.712157368102	7013.85	3328.77	327.656
340.831295843521	17752.2935779817	13822.01834862386	10266.05504587155	7050.556254323543	3328.77	327.656
342.357	17761.494655733994	13824.165266766062	10271.422341227057	7059.373081908418	3328.77	327.656
352.86	17824.832158535435	13838.944017419724	10308.369217861242	7120.07	3526.8443662599543	525.7343662599544
356.479217603912	17846.657929226785	13844.0366972477	10321.1009174312	7240.327596268085	3595.101220167826	593.991220167826
357.783	17854.52161862718	13926.605435951824	10403.669656135324	7283.657274188388	3619.69	618.584
360.409	17870.35600940372	14092.866539105484	10569.930759288984	7370.906276212477	4201.55	1200.44
364.303178484108	17893.840104849332	14339.4495412844	10816.5137614679	7500.305879896871	4342.636087900316	1341.526087900316
368.215158924205	17917.4311926606	14614.678899082515	11091.743119266015	7630.295021711232	4484.36521815341	1483.25521815341
368.286	17927.416197247803	14619.67140137612	11096.73562155962	7632.65	4486.936103081965	1485.8261030819644
370.912	18296.88531536704	14804.40596043576	11281.47018061926	8182.18	4582.065011540983	1580.9550115409832
372.127139364303	18467.8899082569	14889.9082568807	11366.9724770642	8274.0894394711	4626.094348406538	1624.9843484065389
373.538	18666.35443348626	15207.45149724772	11565.437002293596	8380.753514999999	4677.19	1676.08
376.039119804401	19018.3486238532	15770.6422018349	11917.4311926606	8569.93158026704	5196.333724574732	2195.223724574732
376.163	19035.82355160549	15782.874651261502	11933.158627637658	8579.32	5222.11	2221
378.789	19405.292669724717	16041.503033944951	12265.680833944914	9054.97	5552.29	2551.18
379.951100244499	19568.8073394495	16155.9633027523	12412.8440366972	9091.440361261892	5698.413574695506	2697.3035746955056
381.415	19661.48684122701	16224.614785550451	12505.523538474716	9137.379526474157	5882.47	2881.36
383.712	19806.96506903666	16332.376435779808	12651.001766284364	9209.48984444045	6316.55	3315.44
387.775061124694	20064.2201834862	16522.935779816482	12908.2568807339	9337.005476028184	6113.624425308927	3112.514425308927
391.589	19916.620006823367	16701.845084862365	12532.547340137584	9456.73	5923.104817789917	2921.994817789917
391.687041564792	19912.844036697225	16706.4220183486	12522.935779816497	9451.662580890368	5918.230864636871	2917.120864636871
395.59902200489	19761.46788990825	16211.0091743119	12688.0733944954	9248.701116882265	5722.837303964819	2721.727303964818
396.841	19713.4119918578	16036.260454128436	12513.32467431194	9184.27	5660.81	2659.7
399.511002444988	19610.09174311928	15660.5504587156	12137.614678899105	9045.73965287416	5402.532693517388	2141.7485652137657
402.092	19510.20397689224	15406.290690137675	11774.386438073485	8911.81	5152.84	2153.59
403.422982885086	19458.7155963303	14889.9082568807	11587.1559633028	8642.695002971743	4902.441775387808	1903.197775387808
407.334963325183	18908.2568807339	14339.4495412844	11036.6972477064	7851.487775795787	4166.275054081206	1167.031054081206
407.344	18907.00924197238	14339.033661697227	11035.449608944878	7849.69	3799.79	801.658
409.641	18583.72288417425	14231.271542431185	10712.16325114675	7415.61	3709.0722668738954	710.9382668738943
411.246943765281	18357.7981651376	14155.9633027523	10486.2385321101	7382.07903230532	3645.673869444036	647.539869444036
415.158924205379	17807.3394495413	13972.477064220202	10417.431192660546	7300.378363849987	3491.2055997969155	493.0715997969152
417.519	17785.204615366994	13861.802893348657	10375.928378583703	7251.098625961833	3398.03	399.9
419.070904645477	17770.642201834882	13788.9908256881	10348.623853210993	7218.677695394654	3398.03	399.9
426.894865525672	17697.247706422055	13802.752293578	10211.0091743119	7055.276358484008	3398.03	399.9
430.647	17662.048336467928	13809.352175444395	10228.608859288965	6976.91	3398.03	399.9
438.630806845966	17587.1559633028	13823.394495412853	10266.055045871532	7027.264160085418	3398.03	399.9
450.366748166259	17653.21100917435	13844.0366972477	10321.100917431166	7101.284039263899	3398.03	399.9
451.325	17658.60323422022	13850.02805840978	10325.594438302724	7107.326451938546	3398.03	399.9
459.202	17702.939528394527	13899.290607492345	10362.54135011465	7157.01	3441.0750008068744	442.94100080687446
462.102689486553	17719.266055045904	13917.43119266054	10376.1467889908	7172.556296658541	3456.9244270021304	458.7904270021303
477.750611246944	17807.3394495413	14015.290519877648	10420.18348623852	7256.427432191459	3542.424104651131	544.2901046511307
479.88	17801.34806270644	14028.604712844006	10426.174873073382	7267.84	3554.0567127954173	555.922712795417
485.131	17786.569297981663	14061.44641223238	10440.953637798157	7280.414903337572	3582.75	584.616
485.574572127139	17785.32110091744	14064.2201834862	10442.201834862375	7281.477094086438	3584.8748814977307	586.7408814977304
495.306	17757.935480022938	14049.005949655932	10469.587455756882	7304.78	3631.484113324854	633.3501133248542
500.557	17743.156715298162	14040.795524808844	10484.366220481656	7277.074269309649	3656.64	658.503
501.222493887531	17741.28440366972	14039.755351681932	10486.2385321101	7273.56403253648	3651.5477034601927	653.4137034601926
516.312	17698.820449266037	14016.16426590213	10443.774577706416	7193.95	3536.123110859702	537.9891108597019
516.870415647922	17697.247706422	14015.290519877666	10442.20183486238	7195.723929305607	3531.8481156411067	533.7141156411064
520.78239608802	17724.770642201827	14009.1743119266	10431.192660550449	7208.127405606768	3501.9232186863323	503.7892186863321
534.363	17820.320761926625	13990.064287981657	10392.972612660533	7251.187988062809	3398.03	399.9
539.615	17857.267673738563	13982.674905619277	10378.193847935756	7267.84	3412.9358026746527	414.8018026746527
540.342298288509	17862.385321100952	13981.6513761468	10376.1467889908	7264.378994175077	3414.999859716654	416.865859716654
548.166259168704	17917.4311926606	13970.64220183488	10354.128440366962	7227.16856359288	3437.201041388681	439.0670413886811
559.902200488998	17862.385321100963	13954.128440367	10321.1009174312	7171.352917719575	3470.5028138967264	472.3688138967264
562.918	17848.238988990874	13949.884540733969	10312.613118165153	7157.01	3479.0610930265807	480.92709302658034
573.421	17798.976486811975	13935.10579008028	10283.05561685783	7157.01	3508.86	510.73
579.462102689487	17770.642201834908	13926.60550458715	10266.0550458716	7157.01	3508.86	510.73
580.97	17763.569047247754	13924.483558211	10276.66477775233	7157.01	3508.86	510.73
583.374083129584	17752.2935779817	13921.10091743118	10293.577981651408	7135.164696288549	3508.86	510.73
596.724	17799.25730857227	13902.31542519492	10387.50544283259	7013.85	3508.86	510.73
599.022004889976	17807.3394495413	13899.0825688073	10403.669724770663	7104.573273610014	3508.86	510.73
606.899	17835.049616198394	13999.159533964214	10459.090058084874	7415.61	3508.86	510.73
609.525	17844.28634415137	14032.518543058346	10477.563513990834	7430.7845525409	3508.86	510.73
610.757946210269	17848.623853211	14048.183722860407	10486.2385321101	7437.909754973958	3512.906357596421	514.7723575964212
614.669926650367	17862.3853211009	14097.884107544784	10527.272955982526	7460.515643087058	3525.7313132688705	527.5973132688703
622.493887530562	18302.752293578	14197.284876913518	10609.341803727368	7505.727419313254	3551.3812246137654	553.2472246137654
622.653560201587	18302.110359215785	14199.3134640435	10611.016678171143	7506.650108623997	3551.9046921922345	553.7706921922345
625.279	18291.55409950853	14326.205523837314	10638.559072917844	7521.82	3560.5128303943857	562.3788303943855
630.202529259462	18271.76112909123	14564.1279372054	10690.20101992949	7496.534712440275	3576.65307604088	578.5190760408798
638.079714363333	18240.092367222114	14430.208700221929	10772.8281591556	7456.073072588508	3602.477476578601	604.3434765786009
643.331	18218.97986372869	14340.9292275878	10666.70033463251	7429.098651667011	3619.69	621.56
645.957	18208.423603211	14296.289454180443	10613.636378281184	7415.61	3617.031162408412	618.8971624084115
649.877750611247	18192.6605504587	14229.631464649849	10534.399044017846	7367.46721944663	3613.055289421672	614.9212894216718
653.834084571074	18127.712246978288	14162.370226255	10454.444618941574	7318.88730807868	3609.043435138758	610.9094351387578
656.131596893036	18089.995631280028	14130.044893190014	10408.0136859937	7290.676103943483	3606.713681194196	608.5796811941958
664.009	17960.681553096336	14019.215207920235	10363.681811885795	7193.95	3598.7259554091984	600.5919554091982
673.349633251834	17807.3394495413	13887.79210755626	10311.11257174022	7137.627820204824	3589.254019393443	591.1200193934427
679.763	17802.589699993983	13797.555784111744	10275.01804236242	7098.955114328393	3582.75	584.616
679.763152204647	17802.58969836126	13797.555753093	10275.01802995492	7098.955101034647	3582.750493009861	584.6164930098611
682.389	17800.645125688094	13816.85306663421	10260.24073806205	7083.12	3574.425259031405	576.291259031405
682.388880572604	17800.645125264033	13816.85307084246	10260.2407348395	7083.122295859181	3574.425257215885	576.2912572158847
700.441	17787.276187518135	13949.522107570148	10334.127197718835	7267.84	3517.189270968596	519.0552709685953
700.440763102307	17787.276185220617	13949.522130369993	10334.1272104166	7267.838440281842	3517.189261132301	519.0552611323009
703.066	17785.331613212245	13968.819437314014	10320.053603901408	7242.6856213323135	3508.86	510.73
708.557457212714	17781.26508932886	14009.1743119266	10290.62262537601	7190.085594924186	3493.1508795349514	495.0168795349514
715.867	17775.851816248225	13983.461264793565	10251.444711177815	7120.07	3472.2338563319427	474.0998563319423
721.118373999967	17771.962672079975	13964.987829994365	10223.2974970509	7096.976008391571	3457.2061055432105	459.07210554321045
731.621	17764.18437781873	13928.040932253409	10283.742922976033	7050.8	3427.1505810723743	429.0165810723739
739.853300733496	17758.087880251132	13899.0825688073	10331.119041665816	7093.081177236321	3403.593561284346	405.4595612843457
741.796	17756.649162566442	13926.418204816484	10342.299372509116	7103.059868252588	3398.03	399.9
747.677261613692	17752.2935779817	14009.17431192659	10376.1467889908	7133.269431413415	3448.311536704944	450.1775367049434
752.299	17789.454458060332	14074.205852064211	10441.178329128412	7157.01	3487.820461790138	489.6864617901376
767.237163814181	17909.567496723485	14284.4036697248	10651.376146788964	7371.007241460746	3615.522955279428	617.3889552794278
767.725	17913.490408584556	14285.384397690068	10658.241242545844	7377.996467530767	3619.69	621.56
770.351	17934.602929619938	14290.66252794891	10695.18815435777	7415.61	3640.1444725551273	642.0104725551274
771.149144254279	17941.02228047184	14292.267365661886	10706.4220183486	7417.984546910839	3646.362603835128	648.2286038351274
775.061124694377	17972.4770642202	14300.131061598971	10692.6605504587	7429.612806677617	3676.831412791621	678.697412791621
786.105	17972.4770642202	14322.3312894004	10653.8101518062	7462.440883681356	3762.85	764.715
793.654	17972.4770642202	14337.505906356486	10627.254572133052	7484.88	3714.383197891014	716.2491978910139
794.621026894866	17972.4770642202	14339.4495412844	10623.853211009198	7451.720025753873	3708.175501321291	710.0415013212913
798.906	17972.4770642202	14296.386413335513	10608.7811162271	7304.78	3680.667986632173	682.533986632173
802.444987775061	17972.4770642202	14260.812581913491	10596.3302752294	7274.902641240269	3657.944423876793	659.810423876793
806.356968215159	17972.4770642202	14221.49410222803	10589.449541284435	7241.878378429976	3632.828885154541	634.694885154541
812.034	17963.600932798185	14164.433257372191	10579.463893434657	7193.95	3596.3800226866656	598.2460226866657
819.911	17951.285311162108	14085.261403997343	10565.60881909404	7203.28502431336	3545.81	547.673
822.00488997555	17948.01223241593	14064.2201834862	10561.926605504588	7205.765428828882	3543.810334779965	545.6763347799651
833.740831295843	17929.663608562732	14047.70642201832	10541.2844036697	7219.670382845733	3532.6156718790367	534.4816718790369
841.564792176039	17917.4311926606	14036.6972477064	10519.26605504586	7228.940352190301	3525.1525632784173	527.0185632784174
843.215	17912.787876192706	14034.375589472456	10514.622738577971	7230.9	3523.5787134107954	525.4447134107953
858.641	17869.375265367005	14012.669284059624	10471.21012775231	7250.853081655231	3508.86	510.73
861.124694376528	17862.38532110095	14009.1743119266	10464.22018348626	7254.066530424782	3523.578250095614	525.4442500956138
871.77	17832.42838169727	13994.195842224774	10434.26324408261	7267.84	3586.639267894737	588.505267894737
872.860635696822	17829.357798165158	13992.66055045872	10431.1926605505	7266.108735151703	3593.1030164160043	594.9690164160045
880.684596577017	17807.3394495413	13981.6513761468	10409.17431192664	7253.705260529265	3639.4528606295926	641.3188606295928
889.821	17768.769900206436	13968.794859701851	10383.461279036725	7239.220479841833	3693.58	695.446
895.073	17746.60175311928	13961.405477339473	10368.682514311948	7230.9	3642.563334011807	644.4293340118073
900.244498777506	17724.770642201853	13954.128440367	10354.12844036699	7196.685685460995	3592.322089568088	594.188089568088
911.980440097799	17675.229357798184	13880.733944954134	10321.1009174312	7119.05403047332	3478.309761510462	480.175761510462
919.804400977995	17642.2018348624	13831.804281345554	10289.646133682829	7067.299593814864	3402.301542805372	404.1675428053721
931.177	17802.221757798157	13760.684315596296	10243.92615570116	6992.073780043359	3291.82	293.689
935.452322738386	17862.385321100894	13733.9449541284	10226.736566186086	6963.790720497962	3541.4764681566194	543.3424681566195
939.054	17913.062493233916	13869.084079816486	10212.257374148072	6939.97	3751.765817999996	753.6318179999961
939.364303178484	17917.43119266052	13880.733944954098	10211.0091743119	6958.095553462935	3769.8941176547214	771.7601176547223
944.305	17986.95631685776	14066.13427614677	10523.872233199509	7246.596345557228	4058.39	1060.26
947.18826405868	18027.522935779776	14174.3119266055	10706.4220183486	7414.931200427633	4284.8694090772815	1286.7354090772817
951.100244498778	17752.2935779817	14724.7706422018	11256.880733945	7643.349023909978	4592.178685253236	1594.044685253236
952.182	17995.943245871535	14877.051684632968	11409.16177637614	8182.18	4677.19	1679.06
954.808	18587.093834862488	15246.520802752377	11778.63089449548	8433.397817348092	5295.99	2297.86
955.012224938875	18633.0275229358	15275.2293577982	11807.3394495413	8452.917708311254	5307.012448953619	2308.878448953619
957.106	18927.603918578017	15569.805753440418	11954.627647362411	8653.21	5420.080571585266	2421.9465715852657
958.924205378973	19183.4862385321	15825.6880733945	12082.568807339454	8749.15629135731	5518.296633563899	2520.162633563899
962.836185819071	19733.9449541284	16045.871559633	12357.7981651376	8955.55794062604	5729.580818174172	2731.446818174172
964.983	20036.011272935742	16347.937878440342	12659.864483944886	9068.821632568528	5845.52	2847.39
966.748166259169	20284.4036697248	16596.3302752294	12908.2568807339	9161.959589894768	6016.276936632987	3018.142936632986
970.234	20039.13145355505	16449.166945527584	12761.093551032089	9345.9	6353.49	3355.36
970.660146699267	20009.17431192657	16431.1926605505	12743.119266055	9331.817132950877	6310.30942199515	3312.1754219951504
974.572127139364	19733.9449541284	16155.963302752332	12495.41284403668	9202.472100879171	5913.559886706292	2915.425886706292
978.112	19235.91059862383	15906.946124999971	12271.297384059582	9085.445577617056	5554.6	2556.46
978.484107579462	19183.4862385321	15880.7339449541	12247.7064220183	9073.127068807436	5398.648858327337	2400.514858327337
980.737	19024.963859518357	15563.689186926604	11613.616905963308	8998.628903489409	4455.53	1457.4
982.39608801956	18908.25688073395	14779.8165137615	11146.7889908257	8943.782036735702	4896.061210148938	1897.9272101489375
983.363	18840.230004013785	14643.762760321142	11010.735237385366	8911.81	5152.84	2154.7
985.661	18678.58682511471	14320.47640252294	10687.448879587224	7743.48	4521.415689907242	1523.281689907242
986.308068459658	18633.0275229358	14229.3577981651	10596.3302752294	7707.418419823633	4343.4486081196	1345.3146081195998
988.286	18354.67700917435	14257.192849541254	10547.618935321145	7597.248824357867	3799.79	801.658
990.220048899756	18082.5688073394	14284.403669724756	10500.000000000024	7489.5499014639645	3757.6385704480494	759.5045704480494
993.538	18000.873797563057	14331.086532454126	10418.30499022365	7304.78	3685.320126808311	687.1861268083105
994.132029339853	17986.23853211009	14339.4495412844	10403.669724770674	7293.8063453573795	3672.3646277795337	674.2306277795338
998.044009779951	17889.90825688075	13788.9908256881	10307.3394495413	7221.5657768372275	3587.0906851109985	588.9566851109984
1001.95599022005	17793.577981651386	13788.9908256881	10211.0091743119	7149.325208317057	3501.8167424424405	503.6827424424407
1005.86797066015	17697.247706422	13788.9908256881	10216.513761467872	7077.084639796867	3416.5427997738607	418.4087997738606
1009.29	17691.894294571855	13788.9908256881	10221.331832133012	7013.85	3341.903981270209	343.7699812702089
1011.59	17688.30223956421	13788.9908256881	10224.564681639897	7017.701960722298	3291.82	293.689
1037.16381418093	17648.31804281347	13788.9908256881	10260.550458715628	7060.537945610937	3444.179623346821	446.0456233468208
1041.07579462103	17642.2018348624	13794.495412844064	10266.0550458716	7067.090379138638	3467.4850255751794	469.3510255751792
1048.02	17651.975291422026	13804.268869403686	10266.0550458716	7078.72429874575	3508.86	510.73
1050.65	17655.669968532115	13807.963546513774	10266.0550458716	7083.12	3513.831171750205	515.697171750205
1076.28361858191	17691.74311926605	13844.0366972477	10266.0550458716	7102.359397275256	3562.3280898117646	564.1940898117643
1080.2	17697.247706422	13855.045871559609	10266.0550458716	7105.29488617685	3569.7284833685626	571.5944833685622
1087.08	17716.619872224772	13874.41803736238	10285.427211674354	7110.460285152537	3582.75	584.616
1099.88	17752.64307254588	13910.441237683488	10321.45041199543	7120.07	3646.923437889615	648.7894378896149
1115.40342298289	17796.330275229393	13954.128440367	10365.137614678904	7134.748843555908	3724.74928677004	726.61528677004
1115.63	17796.979338578003	13954.452972041305	10365.786678027513	7134.966994560562	3725.91	727.772
1119.31540342298	17807.3394495413	13959.63302752295	10376.1467889908	7138.449040835102	3695.369434937857	697.2354349378568
1138.94	17779.729140137646	13987.243336926613	10403.757098394506	7157.01	3532.6083240117077	534.4743240117075
1154.52322738386	17757.798165137665	14009.1743119266	10425.688073394527	7172.81330758815	3403.32654732079	405.1925473207898
1158.43520782396	17752.2935779817	13998.165137614664	10431.1926605505	7176.78018592619	3370.8773375855435	372.74333758554354
1159.62	17752.2935779817	13994.844914518331	10427.872437454163	7177.9765445908015	3361.09	362.957
1175.37	17752.2935779817	13950.50864848621	10383.536171422043	7193.95	3423.5303527019028	425.3963527019027
1193.64303178484	17752.2935779817	13899.0825688073	10332.110091743136	7217.868744556506	3495.954291396578	497.8202913965778
1197.55501222494	17752.2935779817	13915.596330275195	10321.1009174312	7222.9887850387	3511.458638032076	513.3246380320763
1203.6	17752.2935779817	13941.097166009138	10342.35161387616	7230.9	3535.400717944185	537.2667179441854
1206.22	17752.2935779817	13952.181239552716	10351.588341829143	7241.086482608538	3545.81	547.673
1228.85085574572	17752.2935779817	14047.706422018302	10431.1926605505	7328.917035690335	3525.7514708350577	527.6174708350579
1232.15	17752.2935779817	14061.636407752252	10421.90600339453	7341.72	3522.826828462862	524.692828462862
1232.76283618582	17752.2935779817	14064.2201834862	10420.183486238564	7337.364578377168	3522.2843569818365	524.1503569818366
1236.67481662592	17752.2935779817	14053.211009174276	10409.174311926628	7309.496007608924	3518.817243128616	520.6832431286155
1247.91	17720.689003417472	14021.606434610085	10377.56973736241	7229.492339950726	3508.86	510.73
1258.08	17692.055157316543	13992.972588509185	10348.935891261484	7157.01	3475.507504199683	477.37350419968254
1267.9706601467	17664.22018348625	13965.137614678926	10321.1009174312	7129.176534997667	3443.0816114485483	444.947611448548
1271.8826405868	17653.21100917431	13954.128440367	10310.091743119265	7118.168447890852	3430.2566557760924	432.1226557760921
1275.79462102689	17642.2018348624	13943.119266055091	10299.082568807358	7107.160360784065	3417.43170010367	419.29770010366985
1281.71	17650.52736612387	13926.468203532138	10282.431506284403	7090.510942627885	3398.03	399.9
1284.34	17654.22205730506	13919.078821169753	10275.042123922016	7083.12	3409.6243613525853	411.490361352585
1307.09046454768	17686.23853211009	13855.045871559636	10211.0091743119	7115.540822956504	3510.058267396864	511.9242673968641
1310.27	17690.70711337155	13846.108709036704	10215.477755573367	7120.07	3524.075959016502	525.9419590165022
1311.00244498778	17691.74311926605	13844.0366972477	10216.513761467872	7121.23273526387	3527.325852057611	529.1918520576112
1314.91442542787	17697.247706422	13844.0366972477	10222.018348623831	7127.434474253798	3544.593436718313	546.4594367183132
1315.19	17696.860758784384	13844.0366972477	10222.40529626145	7127.870428519448	3545.81	547.673
1333.57	17670.99793458715	13844.0366972477	10248.268120458728	7157.01	3460.811970649069	461.9472292624374
1346.21026894866	17653.211009174312	13844.0366972477	10266.0550458716	7098.972939950081	3402.35721572873	402.9899135064769
1350.12224938875	17647.706422018364	13844.0366972477	10271.559633027551	7081.012374972329	3384.267001390373	384.7441697634231
1354.03422982885	17642.2018348624	13855.045871559636	10277.064220183514	7063.051809994532	3366.17678705197	366.4984260203237
1362.12	17653.585468314228	13877.813138463312	10288.447853635344	7025.9088812876025	3328.77	328.766
1364.75	17657.280159495418	13885.2025208257	10292.142544816536	7013.85	3343.0747490063222	343.0747490063225
1385.33007334963	17686.238532110074	13943.119266055064	10321.1009174312	7172.905108400888	3455.22637257397	455.2263725739701
1388.05	17690.07052438072	13950.78325059636	10329.616455810416	7193.95	3470.0671290063237	470.0671290063232
1389.24205378973	17691.743119266037	13954.128440367	10333.333333333352	7193.95	3476.5448490928616	476.5448490928617
1393.15403422983	17697.247706422	13966.36085626914	10345.565749235502	7193.95	3497.8633256117523	497.8633256117521
1408.73	17834.23827931479	14015.068615519873	10394.273508486278	7193.95	3582.75	582.75
1420.53789731051	17938.0733944954	14051.98776758406	10431.1926605505	7193.95	3718.3194880672254	718.3194880672254
1424.16	17969.902600200712	14063.304818501496	10520.314436525356	7193.95	3759.876269710382	759.8762697103823
1424.44987775061	17972.4770642202	14064.2201834862	10527.522935779913	7201.262750637724	3763.2375360924734	763.2375360924732
1436.1858190709	18261.467889908185	14394.495412843951	10816.5137614679	7494.352863931268	3897.9916801680993	897.9916801680992
1437.29	18288.6	14425.45101674317	10847.469365367098	7521.82	3910.62	910.622
1440.1	18357.7981651376	14504.5871559633	10926.605504587176	7601.793361490018	4015.111747838173	1015.1117478381732
1450.09	18638.894029128536	14879.38164128431	11207.701368577931	7885.851611313485	4386.27	1386.27
1451.8337408313	18688.073394495637	14944.9541284404	11256.880733945	7935.549263407212	4340.54901290746	1340.54901290746
1452.71	18712.7878527524	14920.239670183635	11232.166275688214	7960.52	4317.57456354892	1317.5745635489204
1455.74572127139	18798.1651376147	14834.862385321336	11146.78899082584	7867.68554505879	4238.208223123406	1238.208223123407
1459.65770171149	18701.83486238526	14724.770642201993	11036.6972477064	7747.972589019218	4135.867433339092	1135.867433339092
1465.84	18549.58502975904	14550.770833486327	10884.447415080216	7558.77	3974.117992902159	974.1179929021594
1467.48166259169	18509.174311926385	14504.5871559633	10844.036697247571	7516.731650242459	3931.185853770462	931.1858537704622
1471.09	18420.270838417266	14369.115196330336	10755.133223738474	7424.255156747571	3836.74	836.735
1471.39364303178	18412.8440366972	14357.798165137856	10747.706422018411	7416.529872753095	3828.788402014213	828.7884020142131
1475.30562347188	18284.40366972473	14211.009174312028	10651.376146789	7316.32809526347	3725.7126709209742	725.7126709209742
1478.64	18174.89436204123	14085.855679816465	10595.05707426602	7230.9	3637.8294593025303	637.829459302531
1479.21760391198	18155.96330275227	14064.2201834862	10585.321100917408	7224.937616576179	3622.636939827735	622.6369398277354
1483.12958435208	18027.5229357798	14027.522935779769	10519.266055045811	7184.517303736868	3519.5612087344966	519.5612087344965
1489.14	17925.968947155983	13971.104053210996	10417.712066421996	7122.374526662214	3361.09	361.091
1494.86552567237	17829.357798165187	13917.431192660566	10321.1009174312	7063.256365219039	3398.606267126826	398.60626712682574
1499.65	17748.62377045874	13872.578955045885	10321.1009174312	7013.85	3429.956190904239	429.9561909042388
1502.68948655257	17697.247706422	13844.0366972477	10321.1009174312	7039.322456765946	3449.906089816649	449.9060898166487
1522.95	17697.247706422	13872.545709392172	10321.1009174312	7208.916330754278	3582.75	582.75
1525.58	17697.247706422	13876.240400573364	10321.1009174312	7230.9	3568.676880076315	568.6768800763145
1533.98533007335	17697.247706422	13888.073394495374	10321.1009174312	7187.375891597712	3523.603272878644	523.6032728786439
1541.80929095355	17697.247706422	13899.0825688073	10310.091743119274	7146.886384406215	3481.6677152524903	481.6677152524903
1554.13	17714.58528543578	13860.554615443423	10292.754164105532	7083.12	3415.6263371047003	415.6263371047002
1564.31	17728.90220848626	13828.739230886868	10278.437241055082	7055.940944084933	3361.09	361.091
1573.10513447433	17741.284403669768	13801.223241590242	10266.0550458716	7032.432769228916	3427.122937692593	427.1229376925936
1577.01711491443	17746.788990825742	13788.9908256881	10284.403669724825	7021.982053870691	3456.477838851308	456.4778388513083
1580.06	17751.070341502345	13814.678929747708	10298.67483864682	7013.85	3479.309455896583	479.3094558965829
1580.92909535452	17752.2935779817	13822.018348623831	10302.752293577996	7022.978541400381	3485.832740009948	485.832740009948
1596.57701711491	17796.330275229375	13954.128440367	10376.146788990834	7187.226192855036	3603.2523446447294	603.2523446447303
1600.74	17802.184363830296	13990.716494122757	10395.660417660582	7230.9	3634.4710695709423	634.4710695709424
1608.31295843521	17811.242175275245	14057.33944954132	10431.1926605505	7266.79796302474	3691.3170481208745	691.3170481208747
1608.61	17815.983274300474	14059.991865825705	10432.78411032113	7268.227334727125	3693.58	693.58
1620.0488997555	17825.26368366056	14160.550458715554	10493.119266055077	7322.41777532826	3630.135435036568	630.1354350365684
1627.8728606357	17825.334415282876	14229.3577981651	10534.403669724825	7359.497650197305	3586.723263785683	586.723263785683
1631.92	17822.674549436433	14188.701971657929	10555.747978641097	7378.67	3564.2788850000006	564.2788850000006
1639.60880195599	17816.170505986232	14111.402359108786	10596.3302752294	7342.090578793631	3521.605006909408	521.6050069094083
1655.22	17802.975353995917	13954.485079619932	10486.488179587152	7267.84	3434.98	434.978
1655.25672371638	17792.402589238525	13954.128440367	10486.2385321101	7267.608931829817	3435.007355710207	435.0073557102068
1670.90464547677	17781.7504772894	13905.198776758429	10376.1467889908	7166.3851679611125	3448.151340301156	448.1513403011559
1683.78	17771.36442823776	13864.951067584094	10358.035319862369	7083.12	3458.963089865601	458.96308986560086
1690.46454767726	17761.85227391319	13844.0366972477	10348.623853211	7094.358750827714	3464.581321039845	464.5813210398448
1694.37652811736	17753.305813980995	13838.532110091735	10343.119266055037	7100.9307422337215	3467.8673171875844	467.8673171875842
1699.2	17745.898882039754	13831.74187255734	10336.32902852064	7109.037686761337	3471.92	471.921
1710.02444987775	17739.41781659117	13816.5137614679	10321.1009174312	7127.2187078577335	3449.972529713582	449.972529713582
1727.76	17733.699229430655	13791.56212530966	10296.14928127296	7157.01	3414.0097631067047	414.0097631067045
1729.58435207824	17728.616040843528	13788.9908256881	10293.5779816514	7152.280399771365	3410.303751702081	410.303751702081
1733.49633251834	17724.067924739258	13800.000000000027	10288.073394495435	7142.15802011359	3402.369996099777	402.3699960997767
1735.63	17719.974620245415	13806.016345389924	10285.065221800489	7136.6262944397695	3398.03	398.034
1749.14425427873	17716.271154274797	13844.0366972477	10266.0550458716	7101.668501482517	3412.798044187939	412.79804418793873
1756.31	17712.90436702878	13864.207692798142	10266.0550458716	7083.12	3420.630665411878	420.630665411878
1768.70415647922	17709.83034389111	13899.0825688073	10266.0550458716	7093.601417199928	3434.172966451432	434.17296645143193
1769.44	17707.012489348246	13785.122147477388	10266.0550458716	7094.2240095735415	3434.98	434.978
1772.61613691932	17704.42006316881	13893.577981650827	10266.0550458716	7096.909430049939	3442.6557492633738	442.6557492633737
1788.26405867971	17706.614210351094	13871.559633026523	10266.0550458716	7110.141481449975	3480.4890525414494	480.4890525414491
1792.1760391198	17700.490884177714	13866.0550458716	10263.591115914403	7113.449494299978	3489.94737836095	489.94737836095
1796.0880195599	17686.941242508197	13866.9724770642	10261.127185957204	7116.757507149989	3499.405704180476	499.40570418047497
1800	17693.307393905412	13917.4311926606	10258.7	7120.07	3508.86	508.864

## Sheet: Figure 6（b）
Raman Shift (10^-3 M)	Intensity (10^-3 M)	Raman Shift (10^-4 M)	Intensity (10^-4 M)	Raman Shift (10^-5 M)	Intensity (10^-5 M)	Raman Shift (10^-6 M)	Intensity (10^-6 M)	Raman Shift (10^-7 M)	Intensity (10^-7 M)	Raman Shift (10^-8 M)	Intensity (10^-8 M)
400	18951.2	400	15292.7	400	11561	400	8378.05	400	4353.66	400	987.805
410.619	18731.7	412.743	15073.2	410.619	11304.9	406.372	8121.95	406.311	4129.17	406.311	1097.56
421.239	18475.6	421.239	14890.2	427.611	11122	416.991	7939.02	419.115	3987.8	419.115	1129.17
423.363	18182.9	423.363	14817.1	444.602	11085.4	425.487	7646.34	436.106	4097.56	436.106	1129.17
431.858	17963.4	431.858	14597.6	465.841	11158.5	425.487	7792.68	448.85	4317.07	448.85	1317.07
444.602	17743.9	431.858	14670.7	482.832	11304.9	440.354	7682.93	459.469	4536.59	459.469	1536.59
453.097	17487.8	442.478	14487.8	501.947	11341.5	450.973	7865.85	463.717	4902.44	463.717	1902.44
472.212	17451.2	446.726	14341.5	523.186	11268.3	461.593	8048.78	470.089	5268.29	470.089	2268.29
484.956	17707.3	457.345	14341.5	539.924	11681.3	470.089	8414.63	474.336	5634.15	474.336	2634.15
497.699	17926.8	470.089	14524.4	549.212	11911	474.336	8670.73	482.832	5926.83	482.832	2634.15
512.566	17743.9	484.956	14634.1	560.645	11648.5	478.584	9000	495.575	5853.66	495.575	2634.15
528.492	17810	499.823	14561	562.55	11357.2	491.327	9073.17	497.699	5487.8	497.699	2487.8
534.208	18035.6	512.566	14341.5	569.933	11197.3	493.451	9182.93	499.823	5121.95	499.823	2121.95
538.019	18392.5	530.397	14569.3	582.655	11085.4	501.947	8817.07	504.071	4756.1	504.071	1756.1
539.924	18716.6	536.113	14794.9	591.15	11304.9	506.195	8451.22	508.319	4390.24	508.319	1390.24
545.402	19073.5	539.924	15184.6	599.646	11561	508.319	8085.37	521.062	4134.15	521.062	1387.61
547.307	19299.1	541.829	15508.7	603.894	11853.7	514.69	7756.1	530.397	4260.44	530.397	1354.8
551.118	19623.2	545.402	15701.5	620.885	11853.7	528.492	7989.34	538.019	4387.61	538.019	1260.44
560.645	19204.8	553.023	15410.2	627.257	11597.6	534.208	8149.33	554.928	4354.8	554.928	1260.44
562.55	18782.2	558.739	15119	629.381	11304.9	545.402	8342.13	560.645	4194.81	560.645	1280.49
564.217	18425.3	562.55	14827.7	640	11085.4	556.834	8214.96	574.159	4207.32	574.159	1280.49
566.122	18068.4	569.933	14663.6	659.115	11195.1	562.55	8050.88	591.15	4280.49	591.15	1280.49
569.933	17842.8	575.649	14438	680.354	11158.5	571.838	7890.89	601.77	4463.41	601.77	1280.49
574.159	17487.8	582.655	14378	695.221	11158.5	578.407	7609.76	623.009	4500	623.009	1280.49
589.027	18036.6	593.274	14597.6	707.965	11304.9	591.15	7792.68	640	4243.9	640	1243.9
589.027	17670.7	595.398	14963.4	716.46	11634.1	597.522	8121.95	659.115	4024.39	659.115	1170.73
597.522	18402.4	603.894	15219.5	727.08	11780.5	608.142	8414.63	680.354	4060.98	680.354	1170.73
599.646	19134.1	608.142	15219.5	744.071	11670.7	625.133	8414.63	695.221	4170.73	695.221	1170.73
599.646	18768.3	616.637	15439	756.814	11487.8	629.381	8085.37	705.841	4390.24	705.841	1353.66
603.894	19500	618.761	15182.9	767.434	11304.9	644.248	7902.44	720.708	4353.66	720.708	1353.66
614.513	19536.6	623.009	14926.8	782.301	11268.3	652.743	7682.93	737.699	4353.66	737.699	1390.24
620.885	19280.5	631.504	14561	803.54	11195.1	673.982	7792.68	741.947	4646.34	741.947	1353.66
623.009	18914.6	633.628	14817.1	814.159	11195.1	695.221	7719.51	754.69	4573.17	754.69	1353.66
629.381	18182.9	642.124	14378	826.903	11378	710.088	7939.02	763.186	4353.66	763.186	1353.66
629.381	18548.8	661.239	14341.5	841.77	11268.3	729.204	8012.2	773.805	4170.73	773.805	1243.9
633.628	17817.1	682.478	14487.8	854.513	11085.4	733.451	8012.2	788.673	4243.9	788.673	1170.73
642.124	17524.4	701.593	14414.6	875.752	11158.5	737.699	8231.71	799.292	4170.73	799.292	1170.73
659.115	17451.2	710.088	14634.1	892.743	11195.1	746.195	8231.71	812.035	4024.39	812.035	1170.73
669.735	17670.7	724.956	14707.3	896.991	11451.2	756.814	8378.05	824.779	4170.73	824.779	1170.73
682.478	17634.1	746.195	14780.5	901.239	11817.1	761.062	8304.88	835.398	4390.24	835.398	1353.66
697.345	17524.4	767.434	14890.2	903.363	12182.9	773.805	8121.95	846.018	4500	846.018	1353.66
703.717	17743.9	788.673	14926.8	909.735	12914.6	788.673	8012.2	854.513	4353.66	854.513	1353.66
710.088	18073.2	799.292	14780.5	909.735	12548.8	803.54	7865.85	865.133	4170.73	865.133	1170.73
716.46	18402.4	809.912	14597.6	911.858	13280.5	814.159	7792.68	880	4024.39	880	1170.73
735.575	18256.1	822.655	14780.5	920.354	13646.3	822.655	8012.2	896.991	4097.56	896.991	1170.73
746.195	18439	837.522	14817.1	924.602	13317.1	835.398	8195.12	899.115	4719.51	899.115	1353.66
756.814	18622	850.265	14670.7	926.726	12292.7	843.894	8414.63	903.363	4353.66	903.363	1682.93
761.062	18914.6	863.009	14414.6	926.726	12658.5	854.513	8231.71	903.363	4682.93	903.363	1719.51
775.929	18987.8	880	14414.6	926.726	13024.4	867.257	8012.2	905.487	4902.44	905.487	1902.44
795.044	18987.8	894.867	14487.8	930.973	11561	877.876	7756.1	907.611	6146.34	907.611	2414.63
803.54	18768.3	903.363	14743.9	930.973	11926.8	896.991	7646.34	907.611	5780.49	907.611	2414.63
807.788	18439	905.487	15109.8	941.593	11304.9	903.363	8012.2	907.611	5414.63	907.611	2634.15
814.159	18182.9	907.611	15475.6	952.212	11012.2	907.611	9109.76	907.611	5048.78	907.611	2414.63
820.531	18365.9	913.982	15841.5	968.866	11262.9	907.611	8743.9	907.611	5634.15	907.611	2414.63
824.779	18695.1	920.354	16170.7	972.677	11619.8	907.611	8378.05	909.735	5268.29	909.735	2634.15
835.398	18914.6	926.726	15951.2	987.681	11845.4	911.858	9841.46	911.858	6365.85	911.858	3000
841.77	18695.1	930.973	15585.4	996.814	11670.7	913.982	10207.3	911.858	6000	911.858	3365.85
850.265	18439	935.221	15219.5	1003.19	11414.6	913.982	9475.61	913.982	6731.71	913.982	3731.71
854.513	18073.2	943.717	15000	1011.68	11926.8	920.354	10573.2	916.106	7097.56	916.106	4097.56
860.885	17707.3	954.336	15036.6	1018.05	11268.3	924.602	9951.22	920.354	7426.83	920.354	4097.56
869.381	17451.2	969.204	15182.9	1030.8	11085.4	928.85	10317.1	922.478	7170.73	922.478	4097.56
886.372	17524.4	981.947	15402.4	1052.04	11048.8	933.097	9585.37	928.85	6841.46	928.85	3841.46
901.239	18036.6	990.442	15182.9	1071.15	11158.5	935.221	9219.51	933.097	6109.76	933.097	3475.61
901.239	17670.7	998.938	14890.2	1083.89	11341.5	937.345	8853.66	933.097	6475.61	933.097	3109.76
903.363	18402.4	1015.93	14780.5	1094.51	11231.7	943.717	8524.39	935.221	5743.9	935.221	2743.9
907.611	19134.1	1026.55	14597.6	1109.38	11085.4	947.965	8195.12	937.345	5378.05	937.345	2378.05
907.611	18768.3	1035.04	14378	1130.62	11085.4	960.708	7939.02	941.593	5012.2	941.593	2012.2
909.735	19865.9	1054.16	14414.6	1149.73	11122	972.677	7858.07	947.965	4682.93	947.965	1682.93
911.858	20231.7	1075.4	14378	1156.11	11378	984.109	7759.62	955.767	4387.61	955.767	1387.61
911.858	19500	1096.64	14341.5	1166.73	11561	1003.19	7756.1	961.483	4260.44	961.483	1260.44
916.106	20597.6	1117.88	14451.2	1177.35	11524.4	1024.42	7792.68	970.771	4161.99	970.771	1161.99
922.478	20341.5	1132.74	14524.4	1190.09	11304.9	1045.66	7792.68	980.298	3969.19	980.298	1134.15
924.602	19975.6	1147.61	14597.6	1204.96	11231.7	1066.9	7792.68	998.938	4024.39	998.938	1134.15
928.85	19609.8	1160.35	14743.9	1226.19	11122	1088.14	7719.51	1018.05	4134.15	1018.05	1134.15
930.973	18512.2	1166.73	15036.6	1241.06	11304.9	1109.38	7792.68	1032.92	4097.56	1032.92	1197.56
930.973	19243.9	1177.35	14780.5	1255.93	11085.4	1130.62	7902.44	1052.04	4097.56	1052.04	1234.15
933.097	18878	1187.96	14597.6	1275.04	11012.2	1145.49	8048.78	1073.27	4097.56	1073.27	1270.73
937.345	18146.3	1209.2	14634.1	1287.79	11195.1	1160.35	8158.54	1094.51	4134.15	1094.51	1270.73
943.717	17817.1	1230.44	14670.7	1294.16	11451.2	1173.1	8048.78	1113.63	4170.73	1113.63	1270.73
958.584	17670.7	1251.68	14561	1300.53	11707.3	1185.84	7829.27	1128.5	4390.24	1128.5	1490.24
963.388	18068.4	1262.3	14341.5	1317.52	11561	1200.71	7792.68	1143.36	4500	1143.36	1526.83
965.293	18326.9	1277.17	14414.6	1338.76	11634.1	1221.95	7719.51	1160.35	4609.76	1160.35	1526.83
970.771	18651	1287.79	14597.6	1351.5	11743.9	1236.81	7939.02	1175.22	4426.83	1175.22	1526.83
982.203	18913.5	1294.16	14890.2	1364.25	12256.1	1258.05	7902.44	1185.84	4243.9	1185.84	1343.9
987.681	19299.1	1298.41	15182.9	1364.25	11926.8	1268.67	7719.51	1204.96	4097.56	1204.96	1343.9
997.208	18975	1311.15	15146.3	1372.74	12512.2	1281.42	7719.51	1226.19	4097.56	1226.19	1270.73
1001.02	18749.4	1317.52	14890.2	1383.36	12292.7	1292.04	8268.29	1247.43	4243.9	1247.43	1197.56
1003.19	18512.2	1332.39	14780.5	1385.49	11926.8	1292.04	7902.44	1266.55	4170.73	1266.55	1270.73
1007.43	18219.5	1343.01	15036.6	1387.61	11561	1300.53	8597.56	1277.17	3951.22	1277.17	1270.73
1018.05	18036.6	1355.75	15182.9	1396.11	11304.9	1311.15	8560.98	1287.79	4170.73	1287.79	1270.73
1026.55	17780.5	1362.12	15439	1406.73	11122	1319.65	8268.29	1294.16	4500	1294.16	1600
1035.04	17561	1374.87	15439	1425.84	11048.8	1326.02	8012.2	1300.53	4756.1	1300.53	1600
1047.79	17414.6	1379.12	15146.3	1447.08	11231.7	1332.39	7756.1	1313.27	4719.51	1313.27	1600
1060.53	17597.6	1387.61	14817.1	1468.32	11122	1340.88	7975.61	1319.65	4426.83	1319.65	1526.83
1081.77	17597.6	1402.48	14707.3	1489.56	11048.8	1347.26	8231.71	1326.02	4170.73	1326.02	1490.24
1103.01	17634.1	1406.73	14414.6	1510.8	11158.5	1353.63	8597.56	1338.76	4170.73	1338.76	1490.24
1124.25	17524.4	1425.84	14378	1532.04	11268.3	1364.25	8963.41	1349.38	4390.24	1349.38	1490.24
1139.12	17597.6	1447.08	14414.6	1553.27	11195.1	1370.62	9256.1	1351.5	4756.1	1351.5	1856.1
1153.98	17707.3	1468.32	14304.9	1568.14	11268.3	1370.62	9182.93	1353.63	5121.95	1353.63	2221.95
1156.11	18073.2	1489.56	14378	1589.38	11341.5	1379.12	8560.98	1362.12	5414.63	1362.12	2514.63
1158.23	18439	1502.3	14487.8	1606.37	11195.1	1381.24	8926.83	1368.5	5670.73	1368.5	2514.63
1164.6	18768.3	1515.04	14707.3	1625.49	11231.7	1383.36	8195.12	1370.62	5670.73	1370.62	2514.63
1173.1	19061	1534.16	14817.1	1640.35	11158.5	1393.98	7902.44	1379.12	5048.78	1379.12	2514.63
1175.22	18878	1555.4	14743.9	1661.59	11085.4	1398.23	8012.2	1379.12	5414.63	1379.12	2148.78
1183.72	18622	1576.64	14853.7	1682.83	11122	1406.73	7756.1	1383.36	4682.93	1383.36	1782.93
1185.84	17890.2	1597.88	14780.5	1700	10975.6	1425.84	7829.27	1385.49	4317.07	1385.49	1417.07
1187.96	18256.1	1614.87	14743.9			1438.58	7902.44	1396.11	4097.56	1396.11	1417.07
1196.46	17670.7	1629.73	14597.6			1457.7	7865.85	1415.22	4170.73	1415.22	1307.32
1211.33	17890.2	1646.73	14451.2			1476.81	7792.68	1432.21	4390.24	1432.21	1270.73
1226.19	17963.4	1663.72	14414.6			1498.05	7756.1	1451.33	4207.32	1451.33	1270.73
1234.69	18219.5	1684.96	14414.6			1515.04	7939.02	1468.32	4134.15	1468.32	1270.73
1249.56	18109.8	1700	14268.3			1527.79	8085.37	1489.56	3987.8	1489.56	1270.73
1260.18	17853.7					1544.78	8012.2	1504.42	4170.73	1504.42	1270.73
1266.55	17561					1566.02	7939.02	1519.29	4353.66	1519.29	1453.66
1279.29	17378					1583.01	8012.2	1534.16	4463.41	1534.16	1453.66
1279.29	17414.6					1600	8085.37	1546.9	4353.66	1546.9	1453.66
1285.66	17670.7					1621.24	8012.2	1557.52	4317.07	1557.52	1417.07
1289.91	18000					1636.11	7902.44	1559.65	4134.15	1559.65	1417.07
1292.04	18365.9					1657.35	7792.68	1574.51	4207.32	1574.51	1417.07
1298.41	18731.7					1678.58	7719.51	1591.5	4317.07	1591.5	1307.32
1306.9	19024.4					1700	7792.68	1612.74	4317.07	1612.74	1307.32
1309.03	19024.4							1633.98	4134.15	1633.98	1234.15
1315.4	18768.3							1655.22	4097.56	1655.22	1197.56
1321.77	18439							1676.46	4097.56	1676.46	1197.56
1326.02	18182.9							1700	4097.56	1700	1197.56
1343.01	18182.9
1349.38	18439
1357.88	18658.5
1360	18987.8
1366.37	19353.7
1372.74	19682.9
1376.99	19536.6
1385.49	19280.5
1387.61	18548.8
1387.61	18914.6
1389.73	18182.9
1396.11	17817.1
1404.6	17561
1421.59	17487.8
1436.46	17561
1457.7	17561
1478.94	17487.8
1498.05	17487.8
1510.8	17634.1
1519.29	17926.8
1529.91	18146.3
1546.9	18182.9
1568.14	18146.3
1576.64	18402.4
1589.38	18329.3
1597.88	18073.2
1616.99	18146.3
1629.73	17963.4
1638.23	17707.3
1648.85	17524.4
1667.96	17524.4
1700	17414.6

## Sheet: Figure 6（c） 
Raman Shift (10^-3 M)	Intensity (10^-3 M)	Raman Shift (10^-4 M)	Intensity (10^-4 M)	Raman Shift (10^-5 M)	Intensity (10^-5 M)	Raman Shift (10^-6 M)	Intensity (10^-6 M)	Raman Shift (10^-7 M)	Intensity (10^-7 M)	Raman Shift (10^-8 M)	Intensity (10^-8 M)
500	17920.4	500	14840.7	500	11690.3	500	9070.8	500	6946.9	500	3513.27
507.718	18132.7	509.396	14628.3	522.819	11796.5	514.43	8787.61	507.718	6592.92	516.107	3159.29
517.785	18345.1	526.174	14557.5	534.564	11902.7	516.107	8504.42	514.43	6274.34	517.785	2805.31
527.852	18415.9	537.919	14628.3	547.987	11938.1	524.497	8292.04	517.785	5920.35	522.819	2451.33
539.956	18385.1	539.714	14904.3	556.376	12185.8	531.208	8008.85	522.819	5212.39	526.174	2097.35
547.443	18583.8	549.134	15062.3	566.443	12362.8	542.953	8150.44	524.497	5566.37	529.53	1743.36
547.443	18945.7	558.554	15103.1	578.188	12646	553.02	8327.43	531.208	4929.2	536.242	1389.38
556.863	19266.7	566.283	14782	591.611	12893.8	567.974	8172.2	539.597	4646.02	543.579	1210.74
560.728	18904.9	577.635	14501.7	600.581	12972.9	581.017	8080.47	556.863	4829.07	554.689	1302.47
566.525	18507.4	583.432	14782	606.378	12774.1	587.78	8034.61	574.495	4971.76	570.148	1582.76
568.215	18227.1	587.297	15021.6	617.73	12453	594.301	8269.03	583.191	5292.83	578.843	1812.09
579.568	18145.6	594.784	15383.4	627.15	12249.2	600.823	8590.1	594.301	5481.39	589.954	1857.96
587.297	18823.4	602.513	15628	631.014	11968.9	618.455	8732.79	605.412	5618.99	607.586	1903.83
589.229	18507.4	613.865	15628	644.299	11688.6	629.565	8360.77	622.802	5527.25	622.802	2000.65
590.92	19302.4	621.595	15266.2	653.96	11647.8	642.85	8269.03	638.26	5389.66	640.434	1812.09
590.92	19985.3	625.459	14945.1	665.436	11761.1	653.719	8126.34	653.719	5155.23	655.892	1628.63
592.852	19705	634.879	14741.3	678.859	11867.3	662.655	8218.07	667.003	4971.76	664.829	1394.2
596.716	20301.3	640.676	14583.3	688.926	11654.9	677.872	8218.07	675.698	4829.07	675.698	1256.6
610.001	20382.8	650.096	14501.7	702.349	11831.9	691.156	8172.2	684.635	4691.47	686.809	1210.74
610.001	20061.7	661.448	14782	714.094	11938.1	702.349	8079.65	695.504	4971.76	697.678	1302.47
615.556	19786.5	673.041	14945.1	730.872	11973.5	709.06	8362.83	705.705	5176.99	702.267	1674.49
615.556	19465.5	676.906	14700.5	740.94	12185.8	725.839	8292.04	720.805	5141.59	717.45	1566.37
623.285	19062.9	688.258	14624	756.04	12079.6	737.584	8433.63	730.872	5035.4	727.517	1353.98
634.637	18624.6	697.315	14486.7	769.463	12008.8	745.973	8646.02	740.94	5176.99	737.584	1530.97
636.57	18344.3	709.06	14699.1	771.141	11938.1	757.718	8504.42	752.685	5353.98	747.651	1707.96
645.99	18145.6	719.128	14840.7	786.242	11973.5	774.497	8362.83	762.752	5247.79	761.074	1672.57
653.477	17987.6	730.872	14911.5	787.919	11867.3	787.919	8469.03	779.53	5141.59	777.852	1601.77
657.342	18425.8	739.262	15088.5	803.02	11973.5	803.02	8469.03	789.597	5424.78	784.564	1637.17
659.274	18706.1	751.007	15194.7	804.698	11902.7	806.376	8150.44	803.02	5283.19	787.919	1778.76
672.558	18986.4	759.396	14982.3	818.121	11867.3	808.054	8292.04	806.376	4929.2	797.987	1884.96
676.181	18624.6	774.497	14946.9	824.832	12115	819.799	8433.63	808.054	5141.59	801.342	1955.75
676.181	18344.3	791.275	14876.1	834.899	11973.5	836.577	8433.63	821.477	5141.59	804.698	1672.57
683.91	18186.3	799.664	14769.9	844.966	11867.3	848.322	8362.83	838.255	5212.39	808.054	1389.38
693.96	18168.1	813.087	14769.9	855.034	11690.3	861.745	8221.24	851.678	5141.59	811.409	1743.36
709.06	18238.9	823.154	14876.1	868.456	11690.3	873.49	8150.44	861.745	4964.6	828.188	1672.57
719.128	18451.3	838.255	14840.7	885.235	11619.5	890.268	8150.44	875.168	4929.2	841.611	1601.77
729.195	18592.9	846.644	14628.3	902.013	11654.9	902.013	8221.24	890.268	4858.41	855.034	1530.97
737.584	18876.1	861.745	14486.7	908.725	11902.7	905.369	8469.03	903.691	4964.6	868.456	1424.78
749.329	18982.3	878.523	14557.5	912.081	12150.4	907.047	8823.01	908.725	5637.17	885.235	1353.98
757.718	18699.1	893.624	14557.5	915.436	12433.6	908.725	9530.97	908.725	5283.19	900.336	1460.18
769.463	18628.3	903.691	15017.7	918.792	12398.2	908.725	9176.99	912.081	5991.15	908.725	2274.34
784.564	18592.9	903.691	14699.1	923.826	12115	912.081	9884.96	913.758	6699.12	910.403	1743.36
794.631	18451.3	905.369	15371.7	925.503	11831.9	915.436	10168.1	915.436	6345.13	910.403	1920.35
804.698	18274.3	908.725	15725.7	935.57	11761.1	917.114	10522.1	917.114	6946.9	912.081	3336.28
816.443	18451.3	910.403	16079.6	952.349	11690.3	918.792	9920.35	918.792	7300.88	912.081	2982.3
826.51	18663.7	912.081	16787.6	962.416	11938.1	918.792	10274.3	920.47	7300.88	912.081	2628.32
836.577	18486.7	912.081	16433.6	972.483	12221.2	925.503	9283.19	922.148	6946.9	920.47	3902.65
848.322	18345.1	915.436	17141.6	983.655	12488.7	925.503	9637.17	927.181	6345.13	922.148	3690.27
858.389	18203.5	917.114	16964.6	989.451	12167.7	927.181	8929.2	927.181	6699.12	925.503	3371.68
870.134	18168.1	920.47	16610.6	996.939	11968.9	932.215	8681.42	938.926	6203.54	927.181	3584.07
886.913	18168.1	922.148	15902.7	1007.72	11831.9	943.96	8504.42	945.638	5955.75	928.859	3017.7
898.658	18203.5	922.148	16256.6	1024.5	11867.3	950.671	8221.24	952.349	5707.96	937.248	2734.51
905.369	18734.5	923.826	15194.7	1034.56	11725.7	967.45	8150.44	957.383	5424.78	940.604	2486.73
905.369	18380.5	925.503	15548.7	1051.34	11690.3	984.138	8218.07	965.772	5212.39	947.315	2168.14
908.725	19088.5	928.859	14876.1	1068.12	11725.7	997.181	8172.2	975.201	5017.63	957.383	1884.96
910.403	19761.1	938.926	14734.5	1084.9	11761.1	1008.29	8080.47	984.138	4829.07	959.743	1582.76
910.403	19442.5	950.671	14628.3	1101.68	11796.5	1024.5	8221.24	1001.01	4929.2	970.853	1440.07
915.436	20115	967.45	14699.1	1116.78	11761.1	1041.28	8185.84	1017.79	5070.8	979.549	1302.47
918.792	19796.5	977.517	15017.7	1133.56	11796.5	1058.05	8256.64	1034.56	5035.4	992.833	1256.6
920.47	19442.5	989.451	14822.8	1150.34	11796.5	1074.83	8115.04	1046.31	5176.99	1003.94	1348.34
922.148	19088.5	991.142	14583.3	1162.08	12008.8	1091.61	8185.84	1054.7	4964.6	1014.43	1460.18
923.826	18734.5	1006.6	14461	1172.15	12044.2	1108.39	8221.24	1066.44	4893.81	1026.17	1672.57
925.503	18380.5	1024.5	14628.3	1177.18	11761.1	1125.17	8150.44	1083.22	4823.01	1042.95	1707.96
933.893	18203.5	1037.92	14592.9	1192.28	11796.5	1141.95	8185.84	1100	4893.81	1056.38	1460.18
948.993	18168.1	1054.7	14592.9	1209.06	11796.5	1155.37	8292.04	1116.78	4929.2	1063.09	1353.98
957.383	18380.5	1071.48	14592.9	1225.84	11690.3	1172.15	8362.83	1128.52	5000	1069.8	1389.38
970.805	18309.7	1081.54	14734.5	1242.62	11761.1	1188.93	8256.64	1145.3	5035.4	1079.87	1353.98
977.375	18624.6	1093.29	14769.9	1252.68	11654.9	1205.7	8185.84	1162.08	5106.19	1086.58	1353.98
983.172	18904.9	1103.36	14628.3	1269.46	11654.9	1222.48	8079.65	1178.86	5070.8	1096.64	1389.38
988.727	18548.2	1120.13	14557.5	1281.21	11761.1	1239.26	8185.84	1192.28	5035.4	1113.42	1424.78
994.524	18425.8	1136.91	14592.9	1294.63	12008.8	1256.04	8115.04	1204.03	4929.2	1130.2	1495.58
1002.01	18227.1	1146.98	14805.3	1309.73	11973.5	1272.82	8150.44	1219.13	4893.81	1146.98	1495.58
1012.75	18345.1	1162.08	14840.7	1321.48	11867.3	1286.24	8185.84	1232.55	4929.2	1163.76	1601.77
1024.5	18238.9	1170.47	14876.1	1331.54	12008.8	1296.31	8362.83	1249.33	4929.2	1173.83	1424.78
1036.24	18132.7	1180.54	14769.9	1348.32	11973.5	1309.73	8469.03	1266.11	4893.81	1185.57	1353.98
1053.02	18132.7	1197.32	14734.5	1363.42	12079.6	1321.48	8327.43	1282.89	4823.01	1202.35	1353.98
1069.8	18132.7	1210.74	14592.9	1371.81	12115	1338.26	8362.83	1292.95	5000	1219.13	1283.19
1079.87	18345.1	1227.52	14592.9	1381.88	11938.1	1346.64	8504.42	1309.73	5070.8	1235.91	1353.98
1088.26	18522.1	1240.94	14663.7	1390.27	11761.1	1355.03	8716.81	1326.51	4929.2	1252.68	1389.38
1098.32	18274.3	1254.36	14628.3	1407.05	11831.9	1365.1	8893.81	1343.29	5035.4	1269.46	1389.38
1108.39	18132.7	1271.14	14557.5	1423.83	11725.7	1371.81	8716.81	1344.97	5283.19	1282.89	1283.19
1125.17	18132.7	1282.89	14628.3	1437.25	11690.3	1381.88	8539.82	1355.03	5495.58	1297.99	1460.18
1141.95	18168.1	1292.95	14805.3	1454.03	11725.7	1386.91	8292.04	1370.13	5566.37	1314.77	1460.18
1150.34	18380.5	1306.38	14805.3	1470.81	11654.9	1402.01	8150.44	1373.49	5424.78	1331.54	1530.97
1158.72	18557.5	1316.44	14663.7	1487.58	11725.7	1418.79	8185.84	1376.85	5176.99	1344.97	1495.58
1167.11	18805.3	1333.22	14734.5	1504.36	11725.7	1435.57	8256.64	1380.2	5283.19	1351.68	1814.16
1170.47	18663.7	1343.29	14805.3	1521.14	11690.3	1452.35	8150.44	1386.91	5000	1356.71	2061.95
1173.83	18345.1	1355.03	14946.9	1537.92	11725.7	1469.13	8150.44	1403.69	5035.4	1370.13	2026.55
1180.54	18132.7	1360.07	15230.1	1554.7	11654.9	1485.91	8115.04	1418.79	4964.6	1375.17	1707.96
1197.32	18132.7	1365.1	15477.9	1571.48	11725.7	1502.68	8150.44	1430.54	5070.8	1385.23	1530.97
1210.74	18097.3	1366.78	15407.1	1588.26	11796.5	1519.46	8185.84	1445.64	4929.2	1395.3	1424.78
1225.84	18168.1	1371.81	15159.3	1598.32	11725.7	1536.24	8185.84	1462.42	4858.41	1412.08	1353.98
1234.23	18380.5	1380.2	14946.9	1615.1	11619.5	1553.02	8185.84	1479.19	4964.6	1425.5	1424.78
1249.33	18238.9	1385.23	14663.7	1631.88	11619.5	1569.8	8150.44	1495.97	4858.41	1437.25	1424.78
1261.07	18132.7	1398.66	14663.7	1648.66	11619.5	1586.58	8185.84	1509.4	4929.2	1454.03	1389.38
1277.85	18132.7	1415.44	14557.5	1665.44	11725.7	1603.36	8221.24	1526.17	5035.4	1470.81	1283.19
1286.24	18309.7	1432.21	14734.5	1682.21	11761.1	1620.13	8221.24	1542.95	4964.6	1487.58	1318.58
1294.63	18522.1	1445.64	14628.3	1700	11867.3	1636.91	8185.84	1559.73	4858.41	1504.36	1353.98
1304.7	18380.5	1462.42	14592.9			1653.69	8079.65	1576.51	4893.81	1516.11	1566.37
1318.12	18238.9	1479.19	14592.9			1670.47	8185.84	1593.29	4929.2	1519.46	1460.18
1329.87	18415.9	1495.97	14522.1			1687.25	8115.04	1610.07	4858.41	1536.24	1389.38
1341.61	18238.9	1512.75	14557.5			1700	8172.2	1626.85	4964.6	1553.02	1460.18
1351.68	18415.9	1529.53	14557.5					1643.62	4858.41	1569.8	1389.38
1358.39	18628.3	1546.31	14592.9					1660.4	4858.41	1586.58	1389.38
1365.1	18911.5	1563.09	14628.3					1677.18	4858.41	1603.36	1460.18
1371.81	18734.5	1579.87	14557.5					1700	4929.2	1620.13	1353.98
1376.85	18451.3	1596.64	14592.9							1636.91	1318.58
1383.56	18238.9	1613.42	14628.3							1653.69	1283.19
1396.98	18238.9	1630.2	14628.3							1670.47	1318.58
1413.76	18097.3	1646.98	14522.1							1687.25	1389.38
1430.54	18274.3	1663.76	14592.9							1700	1440.07
1445.64	18203.5	1680.54	14557.5
1462.42	18168.1	1700	14699.1
1479.19	18168.1
1495.97	18132.7
1512.75	18168.1
1524.5	18168.1
1539.6	18238.9
1556.38	18132.7
1573.15	18203.5
1589.93	18203.5
1606.71	18132.7
1623.49	18097.3
1640.27	18132.7
1657.05	18132.7
1673.83	18097.3
1700	18168.1
